# Supplementary material for: Single-cell transcriptomics reveals stepwise transformation of epithelial cells into Non-Professional Phagocytes
Source: PLoS Genet. 2025 Dec 4;21(12):e1011953. doi: 10.1371/journal.pgen.1011953 (PMC12677531; doi:10.1371/journal.pgen.1011953)
Supplement: S1 Table — (CSV) [file pgen.1011953.s010.csv]

Cluster	Gene	p_val	avg_log2FC	pct.1	pct.2	p_val_adj
1	Ilp6	2.68E-23	0.94301984	0.478	0.232	2.99E-19
3	Ilp6	8.67E-41	-1.58822492	0.112	0.274	9.69E-37
12	Ilp6	1.22E-13	0.585877491	0.407	0.233	1.36E-09
13	Ilp6	1.20E-222	2.990313449	0.748	0.205	1.34E-218
14	vas	1.18E-280	4.829040744	0.829	0.05	1.32E-276
15	vas	0	4.17324974	0.644	0.038	0
15	osk	1.12E-100	2.06723322	0.567	0.139	1.25E-96
16	osk	1.42E-128	6.976926828	0.864	0.144	1.59E-124
16	vas	1.32E-41	2.295375867	0.352	0.057	1.47E-37
17	Mp20	1.58E-155	5.128807348	0.745	0.096	1.76E-151
18	abd-A	0	9.525009159	0.792	0.006	0
19	Hml	0	10.63374465	0.81	0.003	0
