# Supplementary material for: Single-cell transcriptomics reveals stepwise transformation of epithelial cells into Non-Professional Phagocytes
Source: PLoS Genet. 2025 Dec 4;21(12):e1011953. doi: 10.1371/journal.pgen.1011953 (PMC12677531; doi:10.1371/journal.pgen.1011953)
Supplement: S2 Table — (CSV) [file pgen.1011953.s011.csv]

Cluster	Gene	p_val	avg_log2FC	pct.1	pct.2	p_val_adj
10	osk	0	6.149274165	0.786	0.108	0
10	vas	0	3.408142877	0.322	0.034	0
11	vas	0	4.026276583	0.479	0.029	0
12	Mp20	0	4.985966844	0.746	0.105	0
13	Hml	0	12.27544819	0.878	0.001	0
