# Supplementary material for: Single-cell transcriptomics reveals stepwise transformation of epithelial cells into Non-Professional Phagocytes
Source: PLoS Genet. 2025 Dec 4;21(12):e1011953. doi: 10.1371/journal.pgen.1011953 (PMC12677531; doi:10.1371/journal.pgen.1011953)
Supplement: S3 Table — (CSV) [file pgen.1011953.s012.csv]

Gene	p_val	avg_log2FC	pct.1	pct.2	p_val_adj
crq	0	3.57162412	0.668	0.157	0
Fas3	0	1.717399552	0.812	0.386	0
Rac2	0	1.729876389	0.693	0.319	0
drpr	3.26E-184	1.417401389	0.528	0.278	3.74E-180
kay	4.35E-167	1.266145912	0.452	0.214	4.99E-163
puc	1.12E-95	0.847344303	0.509	0.316	1.29E-91
Jra	1.87E-91	0.929437107	0.368	0.195	2.14E-87
prtp	4.77E-62	0.989389766	0.539	0.402	5.47E-58
