# Supplementary material for: Single-cell transcriptomics reveals stepwise transformation of epithelial cells into Non-Professional Phagocytes
Source: PLoS Genet. 2025 Dec 4;21(12):e1011953. doi: 10.1371/journal.pgen.1011953 (PMC12677531; doi:10.1371/journal.pgen.1011953)
Supplement: S4 Table — (CSV) [file pgen.1011953.s013.csv]

Cluster	Gene	p_val	avg_log2FC	pct.1	pct.2	p_val_adj
0	crq	1.15E-141	-2.782484969	0.395	0.783	1.25E-137
0	Rac2	3.25E-32	-1.072327437	0.638	0.716	3.53E-28
0	prtp	4.03E-28	-1.557692127	0.442	0.569	4.37E-24
0	drpr	1.02E-26	-1.282852075	0.421	0.566	1.11E-22
1	prtp	3.33E-43	-1.657734921	0.338	0.608	3.61E-39
1	crq	4.75E-28	-1.335889619	0.589	0.689	5.15E-24
1	drpr	1.53E-18	-0.946191696	0.394	0.573	1.66E-14
1	Rac2	1.92E-08	-0.534801364	0.615	0.723	0.000208036
2	crq	1.96E-261	2.615326935	0.931	0.489	2.12E-257
2	prtp	1.57E-121	2.22365762	0.746	0.392	1.70E-117
2	drpr	3.14E-76	1.629077326	0.698	0.408	3.41E-72
2	Rac2	1.08E-61	1.217326089	0.793	0.627	1.17E-57
