# Supplementary material for: Single-cell transcriptomics reveals stepwise transformation of epithelial cells into Non-Professional Phagocytes
Source: PLoS Genet. 2025 Dec 4;21(12):e1011953. doi: 10.1371/journal.pgen.1011953 (PMC12677531; doi:10.1371/journal.pgen.1011953)
Supplement: S5 Table — (CSV) [file pgen.1011953.s014.csv]

ID	Description	GeneRatio	BgRatio	RichFactor	FoldEnrichment	zScore	pvalue	p.adjust	qvalue	geneID	Count
GO:0009060	aerobic respiration	46/349	148/12660	0.310810811	11.27468443	21.16906759	3.74E-36	5.61E-33	4.97E-33	COX7A/ATPsynbeta/levy/ATPsynF/COX7C/sun/ATPsynO/COX4/ND-PDSW/Idh3a/COX8/COX5B/UQCR-Q/UQCR-14/Mdh2/Cyt-c1/COX5A/ND-19/RFeSP/ND-39/ND-SGDH/ND-30/ND-ACP/mAcon1/ND-B15/UQCR-C2/ND-B14.5A/ND-18/CG5214/UQCR-6.4/ND-B14.5B/ND-42/ox/ND-B16.6/ND-75/ND-B14/NP15.6/ND-B18/ND-ASHI/ND-B17.2/ND-B12/ND-23/ND-51/kdn/ND-B14.7/Idh3b	46
GO:0045333	cellular respiration	46/349	157/12660	0.292993631	10.62836494	20.43906388	7.53E-35	5.66E-32	5.01E-32	COX7A/ATPsynbeta/levy/ATPsynF/COX7C/sun/ATPsynO/COX4/ND-PDSW/Idh3a/COX8/COX5B/UQCR-Q/UQCR-14/Mdh2/Cyt-c1/COX5A/ND-19/RFeSP/ND-39/ND-SGDH/ND-30/ND-ACP/mAcon1/ND-B15/UQCR-C2/ND-B14.5A/ND-18/CG5214/UQCR-6.4/ND-B14.5B/ND-42/ox/ND-B16.6/ND-75/ND-B14/NP15.6/ND-B18/ND-ASHI/ND-B17.2/ND-B12/ND-23/ND-51/kdn/ND-B14.7/Idh3b	46
GO:0006119	oxidative phosphorylation	40/349	117/12660	0.341880342	12.40173389	20.86069955	2.23E-33	1.12E-30	9.87E-31	COX7A/ATPsynbeta/levy/ATPsynF/COX7C/sun/ATPsynO/COX4/ND-PDSW/COX8/COX5B/UQCR-Q/UQCR-14/Cyt-c1/COX5A/ND-19/RFeSP/ND-39/ND-SGDH/ND-30/ND-ACP/ND-B15/UQCR-C2/ND-B14.5A/ND-18/UQCR-6.4/ND-B14.5B/ND-42/ox/ND-B16.6/ND-75/ND-B14/NP15.6/ND-B18/ND-ASHI/ND-B17.2/ND-B12/ND-23/ND-51/ND-B14.7	40
GO:0015980	energy derivation by oxidation of organic compounds	48/349	189/12660	0.253968254	9.212716605	19.15282529	3.84E-33	1.44E-30	1.28E-30	COX7A/ATPsynbeta/levy/ATPsynF/COX7C/sun/ATPsynO/COX4/ND-PDSW/Idh3a/COX8/COX5B/UQCR-Q/UQCR-14/Mdh2/Cyt-c1/COX5A/ND-19/RFeSP/ND-39/ND-SGDH/ND-30/ND-ACP/mAcon1/ND-B15/UQCR-C2/ND-B14.5A/ND-18/CG5214/UQCR-6.4/ND-B14.5B/Pgm1/AGBE/ND-42/ox/ND-B16.6/ND-75/ND-B14/NP15.6/ND-B18/ND-ASHI/ND-B17.2/ND-B12/ND-23/ND-51/kdn/ND-B14.7/Idh3b	48
GO:0019646	aerobic electron transport chain	36/349	92/12660	0.391304348	14.19459325	21.38565627	1.38E-32	4.16E-30	3.68E-30	COX7A/levy/COX7C/COX4/ND-PDSW/COX8/COX5B/UQCR-Q/UQCR-14/Cyt-c1/COX5A/ND-19/RFeSP/ND-39/ND-SGDH/ND-30/ND-ACP/ND-B15/UQCR-C2/ND-B14.5A/ND-18/UQCR-6.4/ND-B14.5B/ND-42/ox/ND-B16.6/ND-75/ND-B14/NP15.6/ND-B18/ND-ASHI/ND-B17.2/ND-B12/ND-23/ND-51/ND-B14.7	36
GO:0006091	generation of precursor metabolites and energy	52/349	240/12660	0.216666667	7.859598854	18.06380722	3.62E-32	9.06E-30	8.02E-30	COX7A/ATPsynbeta/blw/levy/ATPsynF/COX7C/sun/ATPsynO/COX4/ND-PDSW/Idh3a/COX8/COX5B/UQCR-Q/UQCR-14/Mdh2/Cyt-c1/COX5A/ND-19/RFeSP/ND-39/ND-SGDH/ND-30/ND-ACP/Rpi/mAcon1/ND-B15/UQCR-C2/ND-B14.5A/ND-18/CG5214/UQCR-6.4/ND-B14.5B/Pgm1/AGBE/ND-42/ox/Rpe/ND-MLRQ/ND-B16.6/ND-75/ND-B14/NP15.6/ND-B18/ND-ASHI/ND-B17.2/ND-B12/ND-23/ND-51/kdn/ND-B14.7/Idh3b	52
GO:0042773	ATP synthesis coupled electron transport	36/349	100/12660	0.36	13.05902579	20.38370624	4.78E-31	8.98E-29	7.95E-29	COX7A/levy/COX7C/COX4/ND-PDSW/COX8/COX5B/UQCR-Q/UQCR-14/Cyt-c1/COX5A/ND-19/RFeSP/ND-39/ND-SGDH/ND-30/ND-ACP/ND-B15/UQCR-C2/ND-B14.5A/ND-18/UQCR-6.4/ND-B14.5B/ND-42/ox/ND-B16.6/ND-75/ND-B14/NP15.6/ND-B18/ND-ASHI/ND-B17.2/ND-B12/ND-23/ND-51/ND-B14.7	36
GO:0042775	mitochondrial ATP synthesis coupled electron transport	36/349	100/12660	0.36	13.05902579	20.38370624	4.78E-31	8.98E-29	7.95E-29	COX7A/levy/COX7C/COX4/ND-PDSW/COX8/COX5B/UQCR-Q/UQCR-14/Cyt-c1/COX5A/ND-19/RFeSP/ND-39/ND-SGDH/ND-30/ND-ACP/ND-B15/UQCR-C2/ND-B14.5A/ND-18/UQCR-6.4/ND-B14.5B/ND-42/ox/ND-B16.6/ND-75/ND-B14/NP15.6/ND-B18/ND-ASHI/ND-B17.2/ND-B12/ND-23/ND-51/ND-B14.7	36
GO:0022900	electron transport chain	37/349	110/12660	0.336363636	12.201615	19.86647749	1.25E-30	2.08E-28	1.84E-28	COX7A/blw/levy/COX7C/COX4/ND-PDSW/COX8/COX5B/UQCR-Q/UQCR-14/Cyt-c1/COX5A/ND-19/RFeSP/ND-39/ND-SGDH/ND-30/ND-ACP/ND-B15/UQCR-C2/ND-B14.5A/ND-18/UQCR-6.4/ND-B14.5B/ND-42/ox/ND-B16.6/ND-75/ND-B14/NP15.6/ND-B18/ND-ASHI/ND-B17.2/ND-B12/ND-23/ND-51/ND-B14.7	37
GO:0022904	respiratory electron transport chain	36/349	105/12660	0.342857143	12.43716742	19.81392511	3.64E-30	5.46E-28	4.83E-28	COX7A/levy/COX7C/COX4/ND-PDSW/COX8/COX5B/UQCR-Q/UQCR-14/Cyt-c1/COX5A/ND-19/RFeSP/ND-39/ND-SGDH/ND-30/ND-ACP/ND-B15/UQCR-C2/ND-B14.5A/ND-18/UQCR-6.4/ND-B14.5B/ND-42/ox/ND-B16.6/ND-75/ND-B14/NP15.6/ND-B18/ND-ASHI/ND-B17.2/ND-B12/ND-23/ND-51/ND-B14.7	36
GO:0006120	mitochondrial electron transport, NADH to ubiquinone	22/349	50/12660	0.44	15.96103152	17.84656937	1.11E-21	1.52E-19	1.34E-19	ND-PDSW/ND-19/ND-39/ND-SGDH/ND-30/ND-ACP/ND-B15/ND-B14.5A/ND-18/ND-B14.5B/ND-42/ND-B16.6/ND-75/ND-B14/NP15.6/ND-B18/ND-ASHI/ND-B17.2/ND-B12/ND-23/ND-51/ND-B14.7	22
GO:0009145	purine nucleoside triphosphate biosynthetic process	17/349	30/12660	0.566666667	20.55587393	18.05518441	1.80E-19	2.08E-17	1.84E-17	awd/ATPsynC/ATPsynE/ATPsynbeta/sesB/blw/ATPsynB/ATPsyngamma/ATPsynCF6/ATPsynG/ATPsynF/ATPsyndelta/sun/ATPsynO/ATPsynD/ras/Scox	17
GO:0009206	purine ribonucleoside triphosphate biosynthetic process	17/349	30/12660	0.566666667	20.55587393	18.05518441	1.80E-19	2.08E-17	1.84E-17	awd/ATPsynC/ATPsynE/ATPsynbeta/sesB/blw/ATPsynB/ATPsyngamma/ATPsynCF6/ATPsynG/ATPsynF/ATPsyndelta/sun/ATPsynO/ATPsynD/ras/Scox	17
GO:0009201	ribonucleoside triphosphate biosynthetic process	17/349	33/12660	0.515151515	18.68715811	17.12894779	1.63E-18	1.75E-16	1.55E-16	awd/ATPsynC/ATPsynE/ATPsynbeta/sesB/blw/ATPsynB/ATPsyngamma/ATPsynCF6/ATPsynG/ATPsynF/ATPsyndelta/sun/ATPsynO/ATPsynD/ras/Scox	17
GO:0009142	nucleoside triphosphate biosynthetic process	17/349	35/12660	0.485714286	17.61932051	16.57667183	6.02E-18	6.03E-16	5.34E-16	awd/ATPsynC/ATPsynE/ATPsynbeta/sesB/blw/ATPsynB/ATPsyngamma/ATPsynCF6/ATPsynG/ATPsynF/ATPsyndelta/sun/ATPsynO/ATPsynD/ras/Scox	17
GO:0006754	ATP biosynthetic process	15/349	26/12660	0.576923077	20.92792594	17.12553257	1.76E-17	1.65E-15	1.46E-15	ATPsynC/ATPsynE/ATPsynbeta/sesB/blw/ATPsynB/ATPsyngamma/ATPsynCF6/ATPsynG/ATPsynF/ATPsyndelta/sun/ATPsynO/ATPsynD/Scox	15
GO:0010257	NADH dehydrogenase complex assembly	17/349	38/12660	0.447368421	16.22832152	15.82870903	3.54E-17	2.96E-15	2.62E-15	ND-PDSW/ND-19/ND-39/ND-SGDH/ND-ACP/ND-B15/ND-18/ND-B14.5B/ND-B16.6/ND-75/ND-B14/ND-B18/ND-ASHI/ND-B17.2/ND-B12/ND-23/ND-B14.7	17
GO:0032981	mitochondrial respiratory chain complex I assembly	17/349	38/12660	0.447368421	16.22832152	15.82870903	3.54E-17	2.96E-15	2.62E-15	ND-PDSW/ND-19/ND-39/ND-SGDH/ND-ACP/ND-B15/ND-18/ND-B14.5B/ND-B16.6/ND-75/ND-B14/ND-B18/ND-ASHI/ND-B17.2/ND-B12/ND-23/ND-B14.7	17
GO:0033108	mitochondrial respiratory chain complex assembly	21/349	71/12660	0.295774648	10.72924654	13.84135202	1.52E-16	1.20E-14	1.06E-14	COX6B/ND-PDSW/ND-19/ND-39/ND-SGDH/ND-ACP/ND-B15/ND-18/ND-B14.5B/CG14483/ND-B16.6/ND-75/ND-B14/ND-B18/ND-ASHI/ND-B17.2/ND-B12/ND-23/CG11562/ND-B14.7/Scox	21
GO:1901137	carbohydrate derivative biosynthetic process	39/349	311/12660	0.125401929	4.548963967	10.66919461	1.53E-15	1.15E-13	1.01E-13	awd/ATPsynC/ATPsynE/ATPsynbeta/sesB/blw/ATPsynB/Adk1/ATPsyngamma/ATPsynCF6/ATPsynG/ATPsynF/ATPsyndelta/Ostgamma/sun/ATPsynO/Dad1/Ost48/Stt3B/CG33303/ATPsynD/Adk2/OstDelta/GlcAT-P/CG9662/CG33774/kud/Uggt/Stt3A/Alg11/nst/Papss/ras/CG11089/Efr/CG31460/beta4GalT7/r-l/Scox	39
GO:0045047	protein targeting to ER	14/349	27/12660	0.518518519	18.8092964	15.59700257	1.64E-15	1.17E-13	1.04E-13	Sec61beta/CG5885/Spase25/TRAM/Sec61alpha/Sec61gamma/Spase22-23/Spase12/CG8860/Srp9/Sec63/Srp19/SrpRbeta/Srp54k	14
GO:0072599	establishment of protein localization to endoplasmic reticulum	14/349	28/12660	0.5	18.13753582	15.28470568	3.20E-15	2.18E-13	1.93E-13	Sec61beta/CG5885/Spase25/TRAM/Sec61alpha/Sec61gamma/Spase22-23/Spase12/CG8860/Srp9/Sec63/Srp19/SrpRbeta/Srp54k	14
GO:0015986	proton motive force-driven ATP synthesis	13/349	23/12660	0.565217391	20.50330136	15.76216264	3.80E-15	2.48E-13	2.20E-13	ATPsynC/ATPsynE/ATPsynbeta/blw/ATPsynB/ATPsyngamma/ATPsynCF6/ATPsynG/ATPsynF/ATPsyndelta/sun/ATPsynO/ATPsynD	13
GO:0070972	protein localization to endoplasmic reticulum	15/349	35/12660	0.428571429	15.54645927	14.50913	5.90E-15	3.69E-13	3.27E-13	Sec61beta/CG5885/Spase25/TRAM/Sec61alpha/Sec61gamma/Spase22-23/KdelR/Spase12/CG8860/Srp9/Sec63/Srp19/SrpRbeta/Srp54k	15
GO:0007005	mitochondrion organization	32/349	240/12660	0.133333333	4.836676218	10.10335751	1.10E-13	6.61E-12	5.85E-12	COX7A/sesB/COX6B/porin/ND-PDSW/Tom7/CG34132/ND-19/ND-39/ND-SGDH/ND-ACP/Phb2/ND-B15/ND-18/Tim8/ND-B14.5B/CG14483/ND-B16.6/ND-75/ND-B14/ND-B18/CG6878/ND-ASHI/ND-B17.2/ND-B12/ND-23/CG11562/mRpL12/ND-B14.7/Tim9a/Scox/CG5504	32
GO:0009260	ribonucleotide biosynthetic process	22/349	108/12660	0.203703704	7.389366444	11.22739383	1.42E-13	8.22E-12	7.27E-12	awd/ATPsynC/ATPsynE/ATPsynbeta/sesB/blw/ATPsynB/Adk1/ATPsyngamma/ATPsynCF6/ATPsynG/ATPsynF/ATPsyndelta/sun/ATPsynO/ATPsynD/Adk2/Papss/ras/CG11089/r-l/Scox	22
GO:0006164	purine nucleotide biosynthetic process	22/349	110/12660	0.2	7.255014327	11.09349868	2.12E-13	1.14E-11	1.01E-11	awd/ATPsynC/ATPsynE/ATPsynbeta/sesB/blw/ATPsynB/Adk1/ATPsyngamma/ATPsynCF6/ATPsynG/ATPsynF/ATPsyndelta/sun/ATPsynO/ATPsynD/Adk2/Papss/ras/CG11089/Naprt/Scox	22
GO:0046390	ribose phosphate biosynthetic process	22/349	110/12660	0.2	7.255014327	11.09349868	2.12E-13	1.14E-11	1.01E-11	awd/ATPsynC/ATPsynE/ATPsynbeta/sesB/blw/ATPsynB/Adk1/ATPsyngamma/ATPsynCF6/ATPsynG/ATPsynF/ATPsyndelta/sun/ATPsynO/ATPsynD/Adk2/Papss/ras/CG11089/r-l/Scox	22
GO:0009152	purine ribonucleotide biosynthetic process	21/349	100/12660	0.21	7.617765043	11.18619207	2.74E-13	1.42E-11	1.26E-11	awd/ATPsynC/ATPsynE/ATPsynbeta/sesB/blw/ATPsynB/Adk1/ATPsyngamma/ATPsynCF6/ATPsynG/ATPsynF/ATPsyndelta/sun/ATPsynO/ATPsynD/Adk2/Papss/ras/CG11089/Scox	21
GO:0009165	nucleotide biosynthetic process	23/349	127/12660	0.181102362	6.569501162	10.62077937	5.46E-13	2.73E-11	2.42E-11	awd/ATPsynC/ATPsynE/ATPsynbeta/sesB/blw/ATPsynB/Adk1/ATPsyngamma/ATPsynCF6/ATPsynG/ATPsynF/ATPsyndelta/sun/ATPsynO/ATPsynD/Adk2/Papss/ras/CG11089/Naprt/r-l/Scox	23
GO:1901293	nucleoside phosphate biosynthetic process	23/349	128/12660	0.1796875	6.518176934	10.56467548	6.49E-13	3.14E-11	2.78E-11	awd/ATPsynC/ATPsynE/ATPsynbeta/sesB/blw/ATPsynB/Adk1/ATPsyngamma/ATPsynCF6/ATPsynG/ATPsynF/ATPsyndelta/sun/ATPsynO/ATPsynD/Adk2/Papss/ras/CG11089/Naprt/r-l/Scox	23
GO:0009205	purine ribonucleoside triphosphate metabolic process	17/349	65/12660	0.261538462	9.487326427	11.5503261	1.17E-12	5.48E-11	4.85E-11	awd/ATPsynC/ATPsynE/ATPsynbeta/sesB/blw/ATPsynB/ATPsyngamma/ATPsynCF6/ATPsynG/ATPsynF/ATPsyndelta/sun/ATPsynO/ATPsynD/ras/Scox	17
GO:0009144	purine nucleoside triphosphate metabolic process	17/349	66/12660	0.257575758	9.343579057	11.44216632	1.53E-12	6.98E-11	6.18E-11	awd/ATPsynC/ATPsynE/ATPsynbeta/sesB/blw/ATPsynB/ATPsyngamma/ATPsynCF6/ATPsynG/ATPsynF/ATPsyndelta/sun/ATPsynO/ATPsynD/ras/Scox	17
GO:0072522	purine-containing compound biosynthetic process	22/349	121/12660	0.181818182	6.59546757	10.41270021	1.63E-12	7.19E-11	6.37E-11	awd/ATPsynC/ATPsynE/ATPsynbeta/sesB/blw/ATPsynB/Adk1/ATPsyngamma/ATPsynCF6/ATPsynG/ATPsynF/ATPsyndelta/sun/ATPsynO/ATPsynD/Adk2/Papss/ras/CG11089/Naprt/Scox	22
GO:0009199	ribonucleoside triphosphate metabolic process	17/349	68/12660	0.25	9.068767908	11.23259422	2.61E-12	1.12E-10	9.90E-11	awd/ATPsynC/ATPsynE/ATPsynbeta/sesB/blw/ATPsynB/ATPsyngamma/ATPsynCF6/ATPsynG/ATPsynF/ATPsyndelta/sun/ATPsynO/ATPsynD/ras/Scox	17
GO:0019693	ribose phosphate metabolic process	27/349	193/12660	0.139896373	5.074750954	9.604272918	3.15E-12	1.31E-10	1.16E-10	awd/ATPsynC/ATPsynE/ATPsynbeta/sesB/blw/ATPsynB/Adk1/ATPsyngamma/ATPsynCF6/ATPsynG/ATPsynF/ATPsyndelta/sun/ATPsynO/veil/ATPsynD/Adk2/CG8303/Rpi/Rpe/Papss/ras/NT5E-2/CG11089/r-l/Scox	27
GO:0006613	cotranslational protein targeting to membrane	10/349	17/12660	0.588235294	21.33827743	14.12795512	3.65E-12	1.44E-10	1.28E-10	Sec61beta/CG5885/TRAM/Sec61alpha/Sec61gamma/CG8860/Srp9/Sec63/Srp19/Srp54k	10
GO:0006614	SRP-dependent cotranslational protein targeting to membrane	10/349	17/12660	0.588235294	21.33827743	14.12795512	3.65E-12	1.44E-10	1.28E-10	Sec61beta/CG5885/TRAM/Sec61alpha/Sec61gamma/CG8860/Srp9/Sec63/Srp19/Srp54k	10
GO:0006605	protein targeting	22/349	130/12660	0.169230769	6.138858276	9.91581759	7.31E-12	2.81E-10	2.49E-10	Sec61beta/CG5885/Spase25/TRAM/Sec61alpha/Sec61gamma/Spase22-23/Nacalpha/Tom7/UQCR-C1/Spase12/CG8860/boca/CG34132/Srp9/Tim8/CG6878/Sec63/Srp19/SrpRbeta/Srp54k/Tim9a	22
GO:0009141	nucleoside triphosphate metabolic process	17/349	73/12660	0.232876712	8.447619421	10.74443388	9.04E-12	3.39E-10	3.00E-10	awd/ATPsynC/ATPsynE/ATPsynbeta/sesB/blw/ATPsynB/ATPsyngamma/ATPsynCF6/ATPsynG/ATPsynF/ATPsyndelta/sun/ATPsynO/ATPsynD/ras/Scox	17
GO:0009117	nucleotide metabolic process	29/349	234/12660	0.123931624	4.495628536	9.087266774	1.05E-11	3.86E-10	3.42E-10	awd/ATPsynC/ATPsynE/ATPsynbeta/sesB/blw/ATPsynB/Adk1/ATPsyngamma/ATPsynCF6/ATPsynG/ATPsynF/ATPsyndelta/sun/ATPsynO/veil/ATPsynD/Adk2/CG8303/Rpi/CG17224/Rpe/Papss/ras/NT5E-2/CG11089/Naprt/r-l/Scox	29
GO:0006753	nucleoside phosphate metabolic process	29/349	239/12660	0.121338912	4.40157773	8.938544711	1.78E-11	6.38E-10	5.65E-10	awd/ATPsynC/ATPsynE/ATPsynbeta/sesB/blw/ATPsynB/Adk1/ATPsyngamma/ATPsynCF6/ATPsynG/ATPsynF/ATPsyndelta/sun/ATPsynO/veil/ATPsynD/Adk2/CG8303/Rpi/CG17224/Rpe/Papss/ras/NT5E-2/CG11089/Naprt/r-l/Scox	29
GO:0006163	purine nucleotide metabolic process	27/349	212/12660	0.127358491	4.619938368	8.949217534	2.95E-11	1.03E-09	9.13E-10	awd/ATPsynC/ATPsynE/ATPsynbeta/sesB/blw/ATPsynB/Adk1/ATPsyngamma/ATPsynCF6/ATPsynG/ATPsynF/ATPsyndelta/sun/ATPsynO/veil/ATPsynD/Adk2/CG8303/Rpi/Rpe/Papss/ras/NT5E-2/CG11089/Naprt/Scox	27
GO:0009259	ribonucleotide metabolic process	25/349	187/12660	0.13368984	4.849608507	8.929304954	5.65E-11	1.93E-09	1.71E-09	awd/ATPsynC/ATPsynE/ATPsynbeta/sesB/blw/ATPsynB/Adk1/ATPsyngamma/ATPsynCF6/ATPsynG/ATPsynF/ATPsyndelta/sun/ATPsynO/veil/ATPsynD/Adk2/CG8303/Papss/ras/NT5E-2/CG11089/r-l/Scox	25
GO:0046034	ATP metabolic process	15/349	61/12660	0.245901639	8.920099582	10.43982622	6.68E-11	2.23E-09	1.97E-09	ATPsynC/ATPsynE/ATPsynbeta/sesB/blw/ATPsynB/ATPsyngamma/ATPsynCF6/ATPsynG/ATPsynF/ATPsyndelta/sun/ATPsynO/ATPsynD/Scox	15
GO:0072521	purine-containing compound metabolic process	28/349	236/12660	0.118644068	4.303822058	8.625964696	6.91E-11	2.26E-09	2.00E-09	awd/ATPsynC/ATPsynE/ATPsynbeta/sesB/blw/ATPsynB/Adk1/ATPsyngamma/ATPsynCF6/ATPsynG/ATPsynF/ATPsyndelta/sun/ATPsynO/veil/Ahcy/ATPsynD/Adk2/CG8303/Rpi/Rpe/Papss/ras/NT5E-2/CG11089/Naprt/Scox	28
GO:0072594	establishment of protein localization to organelle	25/349	189/12660	0.132275132	4.798289899	8.857968239	7.15E-11	2.28E-09	2.02E-09	Sec61beta/CG5885/Spase25/TRAM/Sec61alpha/Sec61gamma/Spase22-23/Tom7/UQCR-C1/Spase12/CG8860/CG34132/Srp9/Sec13/Tim8/CG6878/Sec63/Nup205/Srp19/SrpRbeta/msk/Gp210/Srp54k/Tim9a/Rcc1	25
GO:0055086	nucleobase-containing small molecule metabolic process	31/349	290/12660	0.106896552	3.877680071	8.346846101	9.41E-11	2.94E-09	2.61E-09	awd/ATPsynC/ATPsynE/ATPsynbeta/sesB/blw/ATPsynB/Adk1/ATPsyngamma/ATPsynCF6/ATPsynG/ATPsynF/ATPsyndelta/sun/ATPsynO/veil/Ahcy/ATPsynD/Adk2/CG8303/Rpi/CG17224/nst/Rpe/Papss/ras/NT5E-2/CG11089/Naprt/r-l/Scox	31
GO:0009150	purine ribonucleotide metabolic process	24/349	179/12660	0.134078212	4.863696755	8.7653771	1.30E-10	4.00E-09	3.54E-09	awd/ATPsynC/ATPsynE/ATPsynbeta/sesB/blw/ATPsynB/Adk1/ATPsyngamma/ATPsynCF6/ATPsynG/ATPsynF/ATPsyndelta/sun/ATPsynO/veil/ATPsynD/Adk2/CG8303/Papss/ras/NT5E-2/CG11089/Scox	24
GO:0045184	establishment of protein localization	41/349	488/12660	0.084016393	3.04770069	7.767140544	1.68E-10	5.05E-09	4.47E-09	Sec61beta/CG5885/Spase25/TRAM/Sec61alpha/Sec61gamma/Spase22-23/loj/Nacalpha/Tom7/UQCR-C1/Spase12/CG8860/wbl/eca/boca/CG34132/CHOp24/bai/sel/Swim/Srp9/Sec13/Tim8/CG10674/deltaCOP/zetaCOP/CG6878/ksh/p24-1/Sec63/Nup205/Srp19/SrpRbeta/msk/Gp210/Srp54k/Tim9a/Tango1/Rcc1/Sec31	41
GO:0006487	protein N-linked glycosylation	12/349	38/12660	0.315789474	11.45528578	10.86749293	2.27E-10	6.68E-09	5.91E-09	Ostgamma/Dad1/Ost48/Stt3B/CG33303/OstDelta/CG33774/kud/Uggt/Stt3A/Alg11/CG31460	12
GO:0090150	establishment of protein localization to membrane	18/349	108/12660	0.166666667	6.045845272	8.86655861	7.96E-10	2.30E-08	2.03E-08	Sec61beta/CG5885/TRAM/Sec61alpha/Sec61gamma/Nacalpha/Tom7/CG8860/boca/CG34132/Srp9/Tim8/CG10674/CG6878/Sec63/Srp19/Srp54k/Tim9a	18
GO:0006888	endoplasmic reticulum to Golgi vesicle-mediated transport	15/349	73/12660	0.205479452	7.453781842	9.310657317	1.02E-09	2.89E-08	2.56E-08	loj/KdelR/eca/boca/CG4293/ergic53/CHOp24/bai/Sec13/CG7011/deltaCOP/p24-1/CG32069/Tango1/Sec31	15
GO:0006612	protein targeting to membrane	12/349	48/12660	0.25	9.068767908	9.429781049	4.55E-09	1.27E-07	1.12E-07	Sec61beta/CG5885/TRAM/Sec61alpha/Sec61gamma/Nacalpha/CG8860/boca/Srp9/Sec63/Srp19/Srp54k	12
GO:0033365	protein localization to organelle	27/349	277/12660	0.097472924	3.535837307	7.184790063	1.20E-08	3.29E-07	2.91E-07	Sec61beta/CG5885/Spase25/TRAM/Sec61alpha/Sec61gamma/Spase22-23/KdelR/Tom7/UQCR-C1/Spase12/CG8860/CG34132/Srp9/Sec13/Tim8/CG10674/CG6878/Sec63/Nup205/Srp19/SrpRbeta/msk/Gp210/Srp54k/Tim9a/Rcc1	27
GO:0051604	protein maturation	25/349	259/12660	0.096525097	3.501454791	6.848255174	5.17E-08	1.39E-06	1.23E-06	CG2852/Pdi/Cyp1/Spase25/Spp/twr/Spase22-23/Calr/ERp60/CG11267/UQCR-C1/Spase12/wbl/boca/sel/Hsc70-3/ND-ACP/Pfdn6/CCT1/Fkbp59/Cypl/Torsin/CG9302/UK114/CG5504	25
GO:0006457	protein folding	18/349	140/12660	0.128571429	4.663937781	7.339655759	5.45E-08	1.44E-06	1.27E-06	CG2852/Pdi/Cyp1/Calr/ERp60/CG11267/wbl/boca/sel/Hsc70-3/Pfdn6/CCT1/Fkbp59/Cypl/Torsin/CG9302/UK114/CG5504	18
GO:0006122	mitochondrial electron transport, ubiquinol to cytochrome c	7/349	15/12660	0.466666667	16.92836676	10.39257596	6.06E-08	1.57E-06	1.39E-06	UQCR-Q/UQCR-14/Cyt-c1/RFeSP/UQCR-C2/UQCR-6.4/ox	7
GO:1902600	proton transmembrane transport	12/349	68/12660	0.176470588	6.401483229	7.519446585	2.90E-07	7.38E-06	6.53E-06	ATPsynC/ATPsynE/ATPsynbeta/blw/ATPsynB/ATPsynCF6/ATPsynG/ATPsynF/sun/ATPsynO/ATPsynD/ND-MLRQ	12
GO:0090407	organophosphate biosynthetic process	23/349	250/12660	0.092	3.33730659	6.284424961	4.25E-07	1.06E-05	9.41E-06	awd/ATPsynC/ATPsynE/ATPsynbeta/sesB/blw/ATPsynB/Adk1/ATPsyngamma/ATPsynCF6/ATPsynG/ATPsynF/ATPsyndelta/sun/ATPsynO/ATPsynD/Adk2/Papss/ras/CG11089/Naprt/r-l/Scox	23
GO:0009100	glycoprotein metabolic process	18/349	161/12660	0.111801242	4.055598071	6.569575059	4.65E-07	1.14E-05	1.01E-05	Ostgamma/Dad1/Ost48/Stt3B/CG33303/OstDelta/GlcAT-P/CG9662/CG33774/kud/Uggt/Stt3A/Alg11/GCS2beta/GCS2alpha/Efr/CG31460/beta4GalT7	18
GO:0072657	protein localization to membrane	19/349	181/12660	0.104972376	3.807880448	6.406100616	5.96E-07	1.44E-05	1.28E-05	Sec61beta/CG5885/TRAM/Sec61alpha/Sec61gamma/Nacalpha/Tom7/CG8860/boca/CG34132/Srp9/Tim8/CG10674/CG6878/Sec63/Srp19/TM9SF3/Srp54k/Tim9a	19
GO:0006123	mitochondrial electron transport, cytochrome c to oxygen	7/349	20/12660	0.35	12.69627507	8.813629337	6.48E-07	1.55E-05	1.37E-05	COX7A/levy/COX7C/COX4/COX8/COX5B/COX5A	7
GO:0006886	intracellular protein transport	23/349	259/12660	0.088803089	3.221338408	6.081378044	7.93E-07	1.86E-05	1.65E-05	Sec61beta/TRAM/Sec61alpha/Sec61gamma/loj/Tom7/CG8860/eca/CG34132/CHOp24/bai/Sec13/Tim8/zetaCOP/CG6878/p24-1/Nup205/msk/Gp210/Srp54k/Tim9a/Rcc1/Sec31	23
GO:0009101	glycoprotein biosynthetic process	16/349	134/12660	0.119402985	4.331351837	6.527283049	8.37E-07	1.93E-05	1.71E-05	Ostgamma/Dad1/Ost48/Stt3B/CG33303/OstDelta/GlcAT-P/CG9662/CG33774/kud/Uggt/Stt3A/Alg11/Efr/CG31460/beta4GalT7	16
GO:0070085	glycosylation	15/349	123/12660	0.12195122	4.423789224	6.424339909	1.41E-06	3.21E-05	2.84E-05	Ostgamma/Dad1/Ost48/Stt3B/CG33303/OstDelta/CG9662/CG33774/kud/Uggt/Stt3A/Alg11/Efr/CG31460/beta4GalT7	15
GO:0006486	protein glycosylation	14/349	115/12660	0.12173913	4.416095677	6.195970779	3.24E-06	7.15E-05	6.33E-05	Ostgamma/Dad1/Ost48/Stt3B/CG33303/OstDelta/CG9662/CG33774/kud/Uggt/Stt3A/Alg11/Efr/CG31460	14
GO:0043413	macromolecule glycosylation	14/349	115/12660	0.12173913	4.416095677	6.195970779	3.24E-06	7.15E-05	6.33E-05	Ostgamma/Dad1/Ost48/Stt3B/CG33303/OstDelta/CG9662/CG33774/kud/Uggt/Stt3A/Alg11/Efr/CG31460	14
GO:0019637	organophosphate metabolic process	29/349	417/12660	0.069544365	2.522726804	5.323678779	4.56E-06	9.92E-05	8.78E-05	awd/ATPsynC/ATPsynE/ATPsynbeta/sesB/blw/ATPsynB/Adk1/ATPsyngamma/ATPsynCF6/ATPsynG/ATPsynF/ATPsyndelta/sun/ATPsynO/veil/ATPsynD/Adk2/CG8303/Rpi/CG17224/Rpe/Papss/ras/NT5E-2/CG11089/Naprt/r-l/Scox	29
GO:0006414	translational elongation	7/349	26/12660	0.269230769	9.76636544	7.533582636	4.77E-06	0.00010231	9.06E-05	RpLP2/eEF1beta/eEF2/eEF1gamma/eEF1delta/Srp9/mEFTu1	7
GO:0048193	Golgi vesicle transport	16/349	153/12660	0.104575163	3.793471543	5.853008299	4.90E-06	0.000103568	9.17E-05	loj/KdelR/eca/boca/CG4293/ergic53/CHOp24/bai/Sec13/CG7011/deltaCOP/zetaCOP/p24-1/CG32069/Tango1/Sec31	16
GO:0015031	protein transport	28/349	401/12660	0.069825436	2.532922708	5.252071976	6.20E-06	0.000129326	0.000114471	Sec61beta/TRAM/Sec61alpha/Sec61gamma/loj/Tom7/CG8860/wbl/eca/CG34132/CHOp24/bai/sel/Sec13/Tim8/deltaCOP/zetaCOP/CG6878/ksh/p24-1/Nup205/msk/Gp210/Srp54k/Tim9a/Tango1/Rcc1/Sec31	28
GO:0065002	intracellular protein transmembrane transport	6/349	19/12660	0.315789474	11.45528578	7.678700711	8.42E-06	0.000173204	0.000153309	Sec61beta/TRAM/Sec61alpha/Sec61gamma/CG8860/Srp54k	6
GO:0051668	localization within membrane	19/349	218/12660	0.087155963	3.161588812	5.420283221	9.58E-06	0.000194416	0.000172084	Sec61beta/CG5885/TRAM/Sec61alpha/Sec61gamma/Nacalpha/Tom7/CG8860/boca/CG34132/Srp9/Tim8/CG10674/CG6878/Sec63/Srp19/TM9SF3/Srp54k/Tim9a	19
GO:0009161	ribonucleoside monophosphate metabolic process	6/349	21/12660	0.285714286	10.36430618	7.230938093	1.61E-05	0.000321776	0.000284816	Adk1/veil/Adk2/NT5E-2/CG11089/r-l	6
GO:0007305	vitelline membrane formation involved in chorion-containing eggshell formation	5/349	14/12660	0.357142857	12.95538273	7.535579579	2.52E-05	0.000485851	0.000430044	Vm26Ab/Vm26Aa/CG13998/Vm26Ac/psd	5
GO:0030704	vitelline membrane formation	5/349	14/12660	0.357142857	12.95538273	7.535579579	2.52E-05	0.000485851	0.000430044	Vm26Ab/Vm26Aa/CG13998/Vm26Ac/psd	5
GO:0035803	egg coat formation	5/349	14/12660	0.357142857	12.95538273	7.535579579	2.52E-05	0.000485851	0.000430044	Vm26Ab/Vm26Aa/CG13998/Vm26Ac/psd	5
GO:0098660	inorganic ion transmembrane transport	21/349	277/12660	0.075812274	2.750095683	4.958547632	2.77E-05	0.000526429	0.000465961	ATPsynC/ATPsynE/ATPsynbeta/blw/Sec61alpha/ATPsynB/ATPsynCF6/ATPsynG/ATPsynF/porin/Ostgamma/sun/ATPsynO/ATPsynD/Mpcp2/Nach/SERCA/ND-MLRQ/Catsup/KCNQ/Picot	21
GO:0009123	nucleoside monophosphate metabolic process	6/349	23/12660	0.260869565	9.463062165	6.839670876	2.85E-05	0.000528976	0.000468215	Adk1/veil/Adk2/NT5E-2/CG11089/r-l	6
GO:0085029	extracellular matrix assembly	6/349	23/12660	0.260869565	9.463062165	6.839670876	2.85E-05	0.000528976	0.000468215	Vm26Ab/Vm26Aa/CG13998/Vm26Ac/psd/LanB2	6
GO:0098662	inorganic cation transmembrane transport	19/349	242/12660	0.078512397	2.848042814	4.887194591	4.15E-05	0.000759405	0.000672176	ATPsynC/ATPsynE/ATPsynbeta/blw/Sec61alpha/ATPsynB/ATPsynCF6/ATPsynG/ATPsynF/porin/Ostgamma/sun/ATPsynO/ATPsynD/Nach/SERCA/ND-MLRQ/Catsup/KCNQ	19
GO:0098655	monoatomic cation transmembrane transport	19/349	248/12660	0.076612903	2.779138553	4.764095683	5.78E-05	0.001046779	0.000926542	ATPsynC/ATPsynE/ATPsynbeta/blw/Sec61alpha/ATPsynB/ATPsynCF6/ATPsynG/ATPsynF/porin/Ostgamma/sun/ATPsynO/ATPsynD/Nach/SERCA/ND-MLRQ/Catsup/KCNQ	19
GO:0000413	protein peptidyl-prolyl isomerization	5/349	17/12660	0.294117647	10.66913872	6.716653281	7.28E-05	0.001272086	0.001125969	CG2852/Cyp1/Fkbp12/Fkbp59/Cypl	5
GO:0009126	purine nucleoside monophosphate metabolic process	5/349	17/12660	0.294117647	10.66913872	6.716653281	7.28E-05	0.001272086	0.001125969	Adk1/veil/Adk2/NT5E-2/CG11089	5
GO:0009167	purine ribonucleoside monophosphate metabolic process	5/349	17/12660	0.294117647	10.66913872	6.716653281	7.28E-05	0.001272086	0.001125969	Adk1/veil/Adk2/NT5E-2/CG11089	5
GO:0071806	protein transmembrane transport	8/349	55/12660	0.145454545	5.276374056	5.351202102	0.000120914	0.002087501	0.001847722	Sec61beta/TRAM/Sec61alpha/Sec61gamma/Tom7/CG8860/CG6878/Srp54k	8
GO:0022613	ribonucleoprotein complex biogenesis	22/349	335/12660	0.065671642	2.38224351	4.31697215	0.000152467	0.002602337	0.002303422	RpLP0/RpS27A/RpS21/sta/RpL34a/SmF/CG9344/P32/Nop60B/SNRPG/Fib/hoip/eIF2beta/CG11858/CG4866/MCTS1/CG6937/CG30349/icln/NHP2/CG5033/smid	22
GO:0045039	protein insertion into mitochondrial inner membrane	4/349	11/12660	0.363636364	13.19093514	6.810374821	0.000160673	0.002711574	0.002400111	CG34132/Tim8/CG6878/Tim9a	4
GO:0034976	response to endoplasmic reticulum stress	10/349	91/12660	0.10989011	3.986271608	4.813548877	0.000197197	0.003290992	0.002912974	Pdi/CG32276/Calr/ERp60/CaBP1/Hsc70-3/Ufm1/Uggt/eIF2beta/Mekk1	10
GO:0042254	ribosome biogenesis	17/349	229/12660	0.074235808	2.692909248	4.352754099	0.000206241	0.003404111	0.0030131	RpLP0/RpS27A/RpS21/sta/RpL34a/CG9344/P32/Nop60B/Fib/hoip/CG11858/CG4866/CG6937/CG30349/NHP2/CG5033/smid	17
GO:0040036	regulation of fibroblast growth factor receptor signaling pathway	4/349	12/12660	0.333333333	12.09169054	6.472069715	0.000235785	0.003808058	0.003370647	nst/rau/sty/Ptp10D	4
GO:0046033	AMP metabolic process	4/349	12/12660	0.333333333	12.09169054	6.472069715	0.000235785	0.003808058	0.003370647	Adk1/veil/Adk2/NT5E-2	4
GO:0090151	establishment of protein localization to mitochondrial membrane	5/349	22/12660	0.227272727	8.244334462	5.725803051	0.000276689	0.00442113	0.0039133	Tom7/CG34132/Tim8/CG6878/Tim9a	5
GO:0034220	monoatomic ion transmembrane transport	19/349	282/12660	0.067375887	2.44406511	4.129066124	0.00030961	0.004895098	0.004332826	ATPsynC/ATPsynE/ATPsynbeta/blw/Sec61alpha/ATPsynB/ATPsynCF6/ATPsynG/ATPsynF/porin/Ostgamma/sun/ATPsynO/ATPsynD/Nach/SERCA/ND-MLRQ/Catsup/KCNQ	19
GO:0006812	monoatomic cation transport	21/349	332/12660	0.063253012	2.294507543	4.024325144	0.00035661	0.005579466	0.004938584	ATPsynC/ATPsynE/ATPsynbeta/blw/Sec61alpha/ATPsynB/ATPsynCF6/ATPsynG/ATPsynF/porin/Ostgamma/sun/ATPsynO/ATPsynD/Nach/Ent2/SERCA/ND-MLRQ/Fkbp59/Catsup/KCNQ	21
GO:0006811	monoatomic ion transport	24/349	407/12660	0.058968059	2.139070563	3.932714	0.000388034	0.006008522	0.005318357	ATPsynC/ATPsynE/ATPsynbeta/blw/Sec61alpha/ATPsynB/ATPsynCF6/ATPsynG/ATPsynF/porin/Ostgamma/sun/ATPsynO/ATPsynD/Nach/Ent2/SERCA/ND-MLRQ/Fkbp59/Catsup/KCNQ/MFS14/icln/Picot	24
GO:0006099	tricarboxylic acid cycle	6/349	38/12660	0.157894737	5.727642889	4.914033605	0.000550462	0.008436668	0.007467595	Idh3a/Mdh2/mAcon1/CG5214/kdn/Idh3b	6
GO:0009156	ribonucleoside monophosphate biosynthetic process	4/349	15/12660	0.266666667	9.673352436	5.658990364	0.000608902	0.009238085	0.008176958	Adk1/Adk2/CG11089/r-l	4
GO:1902652	secondary alcohol metabolic process	5/349	27/12660	0.185185185	6.717605858	5.007357464	0.000757447	0.011376854	0.010070058	sad/Idh3a/sro/spo/Idh3b	5
GO:0002181	cytoplasmic translation	11/349	127/12660	0.086614173	3.141935338	4.084570951	0.000766218	0.011394652	0.010085813	RpLP2/RpS2/RpLP0/RpS27A/RpS21/sta/RpL41/RpL34a/eIF2beta/MCTS1/RpS15Ab	11
GO:0009124	nucleoside monophosphate biosynthetic process	4/349	17/12660	0.235294118	8.535310973	5.234392913	0.001016337	0.014966059	0.013246992	Adk1/Adk2/CG11089/r-l	4
GO:0006979	response to oxidative stress	11/349	132/12660	0.083333333	3.022922636	3.933608331	0.001055485	0.01539164	0.013623689	Cyp1/sesB/sun/ATPsynD/ND-SGDH/Prx3/ND-B14/ND-B17.2/Mekk1/Naprt/whd	11
GO:0017004	cytochrome complex assembly	5/349	30/12660	0.166666667	6.045845272	4.658634396	0.0012495	0.018045668	0.015972864	COX6B/CG14483/Cchl/CG11562/Scox	5
GO:0033617	mitochondrial cytochrome c oxidase assembly	4/349	18/12660	0.222222222	8.06112703	5.047404747	0.001278553	0.018289391	0.016188591	COX6B/CG14483/CG11562/Scox	4
GO:0006839	mitochondrial transport	9/349	96/12660	0.09375	3.400787966	3.975494948	0.001305288	0.018495685	0.016371189	sesB/porin/Tom7/Mpcp2/CG34132/Tim8/CG1628/CG6878/Tim9a	9
GO:0007006	mitochondrial membrane organization	6/349	46/12660	0.130434783	4.731531083	4.268795143	0.001552405	0.021791708	0.019288617	sesB/Tom7/CG34132/Tim8/CG6878/Tim9a	6
GO:0008535	respiratory chain complex IV assembly	4/349	20/12660	0.2	7.255014327	4.713413239	0.001938165	0.026954852	0.0238587	COX6B/CG14483/CG11562/Scox	4
GO:0030198	extracellular matrix organization	7/349	65/12660	0.107692308	3.906546176	3.955492515	0.002009407	0.027689256	0.024508746	Vm26Ab/Vm26Aa/CG13998/LanA/Vm26Ac/psd/LanB2	7
GO:0006890	retrograde vesicle-mediated transport, Golgi to endoplasmic reticulum	4/349	22/12660	0.181818182	6.59546757	4.422565723	0.002801866	0.038258207	0.033863701	CG4293/CG7011/deltaCOP/zetaCOP	4
GO:0035041	sperm DNA decondensation	3/349	11/12660	0.272727273	9.893201355	4.968120483	0.002906627	0.039331111	0.034813367	Nlp/P32/Nph	3
GO:0016485	protein processing	7/349	70/12660	0.1	3.627507163	3.711468777	0.003078025	0.04127851	0.036537079	Spase25/Spp/twr/Spase22-23/UQCR-C1/Spase12/sel	7
GO:0005975	carbohydrate metabolic process	15/349	244/12660	0.06147541	2.230024895	3.266507883	0.003178427	0.042247768	0.037395004	CG7322/CG3792/GlcAT-P/Rpi/Mal-A5/Pgm1/AGBE/CG13369/nst/Rpe/Galt/GCS2alpha/kdn/beta4GalT7/CG8460	15
GO:0006364	rRNA processing	11/349	154/12660	0.071428571	2.591076545	3.344706157	0.003588788	0.047283855	0.041852624	RpS21/CG9344/Nop60B/Fib/hoip/CG11858/CG4866/CG6937/CG30349/NHP2/CG5033	11
GO:0006697	ecdysone biosynthetic process	3/349	12/12660	0.25	9.068767908	4.708175747	0.003796907	0.047524622	0.042065735	sad/sro/spo	3
GO:0009127	purine nucleoside monophosphate biosynthetic process	3/349	12/12660	0.25	9.068767908	4.708175747	0.003796907	0.047524622	0.042065735	Adk1/Adk2/CG11089	3
GO:0009168	purine ribonucleoside monophosphate biosynthetic process	3/349	12/12660	0.25	9.068767908	4.708175747	0.003796907	0.047524622	0.042065735	Adk1/Adk2/CG11089	3
GO:0019321	pentose metabolic process	3/349	12/12660	0.25	9.068767908	4.708175747	0.003796907	0.047524622	0.042065735	CG7322/Rpi/CG13369	3
GO:0035039	male pronucleus assembly	3/349	12/12660	0.25	9.068767908	4.708175747	0.003796907	0.047524622	0.042065735	Nlp/P32/Nph	3
GO:0072350	tricarboxylic acid metabolic process	3/349	12/12660	0.25	9.068767908	4.708175747	0.003796907	0.047524622	0.042065735	Idh3a/kdn/Idh3b	3
GO:0009119	ribonucleoside metabolic process	4/349	24/12660	0.166666667	6.045845272	4.165819888	0.003897404	0.048379351	0.042822287	Adk1/Ahcy/Adk2/CG17224	4
