# Supplementary material for: Single-cell transcriptomics reveals stepwise transformation of epithelial cells into Non-Professional Phagocytes
Source: PLoS Genet. 2025 Dec 4;21(12):e1011953. doi: 10.1371/journal.pgen.1011953 (PMC12677531; doi:10.1371/journal.pgen.1011953)
Supplement: S6 Table — (CSV) [file pgen.1011953.s015.csv]

ID	Description	GeneRatio	BgRatio	RichFactor	FoldEnrichment	zScore	pvalue	p.adjust	qvalue	geneID	Count
GO:0001700	embryonic development via the syncytial blastoderm	9/52	187/12660	0.0481283422459893	11.717400246812	9.48206796139946	5.87576356745786e-08	5.00454343321842e-05	3.41644673925944e-05	Col4a1/bic/ed/zip/rhea/sgg/ena/pum/FER	9
GO:0009792	embryo development ending in birth or egg hatching	9/52	200/12660	0.045	10.9557692307692	9.11400095376494	1.04697561364402e-07	5.00454343321842e-05	3.41644673925944e-05	Col4a1/bic/ed/zip/rhea/sgg/ena/pum/FER	9
GO:0009886	post-embryonic animal morphogenesis	12/52	488/12660	0.0245901639344262	5.98675914249685	7.21482170928763	4.75585413333839e-07	0.000151553218382383	0.000103460686409467	Col4a1/ed/Fas2/zip/stg/ftz-f1/fng/Socs36E/rhea/ct/sgg/CNBP	12
GO:0048598	embryonic morphogenesis	9/52	252/12660	0.0357142857142857	8.69505494505495	7.92390709303045	7.41396836524758e-07	0.000177193843929417	0.000120964747011934	Col4a1/ed/zip/stg/rhea/ct/ena/pum/FER	9
GO:0007560	imaginal disc morphogenesis	11/52	438/12660	0.0251141552511416	6.11433087460485	6.99572950423939	1.25771738124548e-06	0.000240475563294136	0.000164165216078358	ed/Fas2/zip/stg/ftz-f1/fng/Socs36E/rhea/ct/sgg/CNBP	11
GO:0048707	instar larval or pupal morphogenesis	11/52	473/12660	0.0232558139534884	5.66189624329159	6.63625460893337	2.65884877861273e-06	0.000423643238725628	0.000289208112761385	ed/Fas2/zip/stg/ftz-f1/fng/Socs36E/rhea/ct/sgg/CNBP	11
GO:0031175	neuron projection development	11/52	496/12660	0.0221774193548387	5.39934863523573	6.41902820651945	4.2020803401293e-06	0.000542374025938145	0.00037026194239336	Imp/Cam/trol/Fas2/ftz-f1/capt/ct/babos/ena/pum/FER	11
GO:0007552	metamorphosis	11/52	500/12660	0.022	5.35615384615385	6.38263038969236	4.53869477772506e-06	0.000542374025938145	0.00037026194239336	ed/Fas2/zip/stg/ftz-f1/fng/Socs36E/rhea/ct/sgg/CNBP	11
GO:0007386	compartment pattern specification	3/52	10/12660	0.3	73.0384615384615	14.6351587724381	7.68582171152955e-06	0.000790297018384215	0.000539511287599882	zip/ct/ena	3
GO:0048667	cell morphogenesis involved in neuron differentiation	10/52	445/12660	0.0224719101123595	5.47104580812446	6.1662433622915	1.09409541629672e-05	0.000790297018384215	0.000539511287599882	Cam/trol/Fas2/ftz-f1/capt/ct/babos/ena/pum/FER	10
GO:0048812	neuron projection morphogenesis	10/52	449/12660	0.022271714922049	5.42230597909885	6.12737717774118	1.18293793613157e-05	0.000790297018384215	0.000539511287599882	Cam/trol/Fas2/ftz-f1/capt/ct/babos/ena/pum/FER	10
GO:0042059	negative regulation of epidermal growth factor receptor signaling pathway	4/52	35/12660	0.114285714285714	27.8241758241758	10.2052344763202	1.2059725522539e-05	0.000790297018384215	0.000539511287599882	ed/Fas2/Socs36E/pum	4
GO:1901185	negative regulation of ERBB signaling pathway	4/52	35/12660	0.114285714285714	27.8241758241758	10.2052344763202	1.2059725522539e-05	0.000790297018384215	0.000539511287599882	ed/Fas2/Socs36E/pum	4
GO:0120039	plasma membrane bounded cell projection morphogenesis	10/52	451/12660	0.0221729490022173	5.39826027630906	6.10811804806954	1.22965340119237e-05	0.000790297018384215	0.000539511287599882	Cam/trol/Fas2/ftz-f1/capt/ct/babos/ena/pum/FER	10
GO:0048858	cell projection morphogenesis	10/52	453/12660	0.022075055187638	5.37442689760571	6.08897321598797	1.27795660413915e-05	0.000790297018384215	0.000539511287599882	Cam/trol/Fas2/ftz-f1/capt/ct/babos/ena/pum/FER	10
GO:0030707	follicle cell of egg chamber development	8/52	271/12660	0.029520295202952	7.18705648594947	6.61193950887908	1.32267283411584e-05	0.000790297018384215	0.000539511287599882	stl/zip/fng/Socs36E/rhea/cindr/sgg/ena	8
GO:0002064	epithelial cell development	8/52	304/12660	0.0263157894736842	6.40688259109312	6.12806061987253	3.02633582109598e-05	0.00166287761017297	0.0011351950212588	stl/zip/fng/Socs36E/rhea/cindr/sgg/ena	8
GO:0051124	synaptic assembly at neuromuscular junction	6/52	149/12660	0.0402684563758389	9.80382034073309	6.94219111131337	3.13094110702024e-05	0.00166287761017297	0.0011351950212588	Imp/Fas2/sgg/ena/pum/Prosap	6
GO:0009968	negative regulation of signal transduction	9/52	403/12660	0.0223325062034739	5.43710631799962	5.81351151092722	3.35376451754182e-05	0.00168747309408946	0.00115198559605314	Cam/trol/ed/Fas2/fng/Socs36E/sgg/pum/Prosap	9
GO:0007472	wing disc morphogenesis	8/52	318/12660	0.0251572327044025	6.12481857764877	5.94398296754679	4.17012787148448e-05	0.00199332112256958	0.00136077856858967	ed/zip/fng/Socs36E/rhea/ct/sgg/CNBP	8
GO:0034329	cell junction assembly	7/52	236/12660	0.0296610169491525	7.22131681877445	6.19563564964766	4.68668986948491e-05	0.00213355976915599	0.00145651514740884	Imp/Fas2/cindr/sgg/ena/pum/Prosap	7
GO:0035220	wing disc development	9/52	425/12660	0.0211764705882353	5.15565610859728	5.596420660574	5.07705973892435e-05	0.00213580023834991	0.00145804464630802	ed/zip/fng/capt/Socs36E/rhea/ct/sgg/CNBP	9
GO:0023057	negative regulation of signaling	9/52	426/12660	0.0211267605633803	5.14355362946912	5.58691157008724	5.17052689640057e-05	0.00213580023834991	0.00145804464630802	Cam/trol/ed/Fas2/fng/Socs36E/sgg/pum/Prosap	9
GO:0010648	negative regulation of cell communication	9/52	428/12660	0.0210280373831776	5.11951833213515	5.56798247678358	5.36184160255206e-05	0.00213580023834991	0.00145804464630802	Cam/trol/ed/Fas2/fng/Socs36E/sgg/pum/Prosap	9
GO:0030029	actin filament-based process	8/52	333/12660	0.024024024024024	5.84892584892585	5.75860424775989	5.77679276324489e-05	0.00220904555266485	0.0015080469529313	Cam/ed/zip/capt/rhea/cindr/ena/FER	8
GO:0042058	regulation of epidermal growth factor receptor signaling pathway	4/52	54/12660	0.0740740740740741	18.034188034188	8.05578630377688	6.87636347437013e-05	0.0022688915534436	0.00154890196337264	ed/Fas2/Socs36E/pum	4
GO:1901184	regulation of ERBB signaling pathway	4/52	54/12660	0.0740740740740741	18.034188034188	8.05578630377688	6.87636347437013e-05	0.0022688915534436	0.00154890196337264	ed/Fas2/Socs36E/pum	4
GO:0001654	eye development	9/52	444/12660	0.0202702702702703	4.93503118503118	5.42067566816434	7.1199525735678e-05	0.0022688915534436	0.00154890196337264	Cam/ed/Fas2/fng/capt/Socs36E/ct/cindr/ena	9
GO:0048880	sensory system development	9/52	444/12660	0.0202702702702703	4.93503118503118	5.42067566816434	7.1199525735678e-05	0.0022688915534436	0.00154890196337264	Cam/ed/Fas2/fng/capt/Socs36E/ct/cindr/ena	9
GO:0150063	visual system development	9/52	444/12660	0.0202702702702703	4.93503118503118	5.42067566816434	7.1199525735678e-05	0.0022688915534436	0.00154890196337264	Cam/ed/Fas2/fng/capt/Socs36E/ct/cindr/ena	9
GO:0035239	tube morphogenesis	6/52	176/12660	0.0340909090909091	8.29982517482518	6.26282367745132	7.94153461909053e-05	0.0024160265853281	0.0016493464907547	Act5C/Col4a1/ed/zip/rhea/ct	6
GO:0007391	dorsal closure	5/52	109/12660	0.0458715596330275	11.1679604798871	6.84677735198965	8.12585358236001e-05	0.0024160265853281	0.0016493464907547	Col4a1/ed/zip/ena/FER	5
GO:0035120	post-embryonic appendage morphogenesis	8/52	351/12660	0.0227920227920228	5.54898093359632	5.55053135867648	8.35723233973156e-05	0.0024160265853281	0.0016493464907547	ed/zip/ftz-f1/fng/Socs36E/rhea/ct/sgg	8
GO:0048585	negative regulation of response to stimulus	9/52	455/12660	0.0197802197802198	4.81572273879966	5.32343417399228	8.59256316957692e-05	0.0024160265853281	0.0016493464907547	Cam/trol/ed/Fas2/fng/Socs36E/sgg/pum/Prosap	9
GO:0007416	synapse assembly	6/52	181/12660	0.0331491712707182	8.07054823629409	6.15291274254642	9.27188503014794e-05	0.00243185364723329	0.00166015113552592	Imp/Fas2/sgg/ena/pum/Prosap	6
GO:0097305	response to alcohol	5/52	113/12660	0.0442477876106195	10.7726344452008	6.70130212433877	9.64290579999065e-05	0.00243185364723329	0.00166015113552592	Cam/Fas2/aay/ftz-f1/pum	5
GO:0030855	epithelial cell differentiation	8/52	361/12660	0.0221606648199446	5.3952695503942	5.44104711113467	0.00010163920196115	0.00243185364723329	0.00166015113552592	stl/zip/fng/Socs36E/rhea/cindr/sgg/ena	8
GO:0035114	imaginal disc-derived appendage morphogenesis	8/52	361/12660	0.0221606648199446	5.3952695503942	5.44104711113467	0.00010163920196115	0.00243185364723329	0.00166015113552592	ed/zip/ftz-f1/fng/Socs36E/rhea/ct/sgg	8
GO:0035107	appendage morphogenesis	8/52	363/12660	0.0220385674931129	5.36554354736173	5.41963853988143	0.000105615925972918	0.00243185364723329	0.00166015113552592	ed/zip/ftz-f1/fng/Socs36E/rhea/ct/sgg	8
GO:0048592	eye morphogenesis	8/52	363/12660	0.0220385674931129	5.36554354736173	5.41963853988143	0.000105615925972918	0.00243185364723329	0.00166015113552592	Cam/ed/Fas2/fng/capt/Socs36E/ct/cindr	8
GO:0090596	sensory organ morphogenesis	8/52	363/12660	0.0220385674931129	5.36554354736173	5.41963853988143	0.000105615925972918	0.00243185364723329	0.00166015113552592	Cam/ed/Fas2/fng/capt/Socs36E/ct/cindr	8
GO:0097485	neuron projection guidance	7/52	269/12660	0.0260223048327138	6.33543036888762	5.68029236722013	0.000106838758560458	0.00243185364723329	0.00166015113552592	Cam/trol/Fas2/capt/ct/ena/FER	7
GO:0048737	imaginal disc-derived appendage development	8/52	368/12660	0.0217391304347826	5.29264214046823	5.3668022095437	0.000116126511925301	0.00258178942792065	0.00176250764733627	ed/zip/ftz-f1/fng/Socs36E/rhea/ct/sgg	8
GO:0048736	appendage development	8/52	371/12660	0.0215633423180593	5.24984449512751	5.33555982213418	0.000122839261880515	0.00266896214449483	0.00182201775995022	ed/zip/ftz-f1/fng/Socs36E/rhea/ct/sgg	8
GO:0007528	neuromuscular junction development	6/52	192/12660	0.03125	7.60817307692308	5.92532121192328	0.000128262991629148	0.00272487599994368	0.00186018841660987	Imp/Fas2/sgg/ena/pum/Prosap	6
GO:0016331	morphogenesis of embryonic epithelium	5/52	126/12660	0.0396825396825397	9.66117216117216	6.27473473013811	0.000161170968376178	0.00333105647027091	0.00227400904158552	Col4a1/ed/zip/ena/FER	5
GO:0097435	supramolecular fiber organization	7/52	289/12660	0.0242214532871972	5.89699228107533	5.40821824644781	0.000166703986857633	0.00333105647027091	0.00227400904158552	ed/zip/capt/rhea/cindr/ena/FER	7
GO:0034330	cell junction organization	8/52	388/12660	0.0206185567010309	5.01982553528945	5.16468294589852	0.000167249697252096	0.00333105647027091	0.00227400904158552	Imp/DIP-alpha/Fas2/cindr/sgg/ena/pum/Prosap	8
GO:0008587	imaginal disc-derived wing margin morphogenesis	4/52	70/12660	0.0571428571428571	13.9120879120879	6.95682215133862	0.000189936936227869	0.00370570838844577	0.00252977229777183	fng/rhea/ct/sgg	4
GO:0045471	response to ethanol	4/52	72/12660	0.0555555555555556	13.525641025641	6.84488433477615	0.000211830525852205	0.00402918845823586	0.00275060211859308	Cam/Fas2/aay/pum	4
GO:0007298	border follicle cell migration	5/52	134/12660	0.0373134328358209	9.08438576349024	6.04187165909747	0.000214946246202959	0.00402918845823586	0.00275060211859308	zip/Socs36E/rhea/cindr/ena	5
GO:0007476	imaginal disc-derived wing morphogenesis	7/52	305/12660	0.0229508196721311	5.58764186633039	5.20830398259058	0.000232107013229426	0.00426719816629484	0.00291308397170535	ed/zip/fng/Socs36E/rhea/ct/sgg	7
GO:0009952	anterior/posterior pattern specification	6/52	217/12660	0.0276497695852535	6.73165544133286	5.4692233957986	0.000249551290888389	0.00450134026583585	0.0030729255283178	bic/zip/fng/ct/ena/pum	6
GO:0072499	photoreceptor cell axon guidance	3/52	31/12660	0.0967741935483871	23.560794044665	8.07660824305947	0.000270881511888158	0.00460322783540343	0.00314248101513998	Cam/Fas2/capt	3
GO:0048749	compound eye development	8/52	417/12660	0.0191846522781775	4.67072495849474	4.89501716617634	0.000273275040230794	0.00460322783540343	0.00314248101513998	Cam/ed/fng/capt/Socs36E/ct/cindr/ena	8
GO:0007173	epidermal growth factor receptor signaling pathway	4/52	77/12660	0.051948051948052	12.6473526473526	6.58352911885175	0.000274460237048113	0.00460322783540343	0.00314248101513998	ed/Fas2/Socs36E/pum	4
GO:0038127	ERBB signaling pathway	4/52	77/12660	0.051948051948052	12.6473526473526	6.58352911885175	0.000274460237048113	0.00460322783540343	0.00314248101513998	ed/Fas2/Socs36E/pum	4
GO:0050808	synapse organization	7/52	318/12660	0.0220125786163522	5.35921625544267	5.0560047700444	0.000299325334478489	0.00493370723726613	0.00336808906309734	Imp/DIP-alpha/Fas2/sgg/ena/pum/Prosap	7
GO:0030036	actin cytoskeleton organization	7/52	319/12660	0.0219435736677116	5.34241620448517	5.04463656756157	0.000305084286892406	0.00494339963168034	0.00337470576045123	ed/zip/capt/rhea/cindr/ena/FER	7
GO:0007297	follicle cell of egg chamber migration	5/52	147/12660	0.0340136054421769	8.28100470957614	5.70226673878519	0.000330280831657282	0.00522257949030206	0.00356529319972173	zip/Socs36E/rhea/cindr/ena	5
GO:0007169	transmembrane receptor protein tyrosine kinase signaling pathway	6/52	229/12660	0.0262008733624454	6.3789049378569	5.27517472084286	0.000333239904715926	0.00522257949030206	0.00356529319972173	trol/ed/Fas2/Socs36E/sgg/pum	6
GO:0048608	reproductive structure development	4/52	82/12660	0.0487804878048781	11.8761726078799	6.3453487126876	0.00034940728011084	0.00530211682199941	0.00361959087165782	Col4a1/Fas2/ct/ena	4
GO:0061458	reproductive system development	4/52	82/12660	0.0487804878048781	11.8761726078799	6.3453487126876	0.00034940728011084	0.00530211682199941	0.00361959087165782	Col4a1/Fas2/ct/ena	4
GO:0016477	cell migration	7/52	332/12660	0.0210843373493976	5.13322520852641	4.90106057410935	0.000388426555714105	0.00580212167597944	0.00396092869313725	stl/zip/Socs36E/rhea/cindr/ena/pum	7
GO:0002009	morphogenesis of an epithelium	7/52	341/12660	0.0205278592375367	4.99774419129258	4.80598857984732	0.000456161221646701	0.00656610423885666	0.0044824759172992	Col4a1/ed/zip/rhea/ct/ena/FER	7
GO:0060249	anatomical structure homeostasis	4/52	88/12660	0.0454545454545455	11.0664335664336	6.08545497233815	0.000457466196162634	0.00656610423885666	0.0044824759172992	Col4a1/Imp/zip/rhea	4
GO:0035017	cuticle pattern formation	3/52	37/12660	0.0810810810810811	19.7401247401247	7.33111985849984	0.000460176761509829	0.00656610423885666	0.0044824759172992	zip/fng/sgg	3
GO:0001745	compound eye morphogenesis	7/52	346/12660	0.0202312138728324	4.92552245442419	4.75460247788461	0.00049769355369815	0.00699698584316811	0.00477662543796986	Cam/ed/fng/capt/Socs36E/ct/cindr	7
GO:0051146	striated muscle cell differentiation	4/52	92/12660	0.0434782608695652	10.5852842809365	5.92576053199715	0.000541567325941851	0.00731360662185297	0.00499277263328435	Col4a1/rost/zip/rhea	4
GO:0035295	tube development	6/52	251/12660	0.0239043824701195	5.81979773214833	4.95308240141944	0.000542649195033164	0.00731360662185297	0.00499277263328435	Act5C/Col4a1/ed/zip/rhea/ct	6
GO:0048813	dendrite morphogenesis	5/52	164/12660	0.0304878048780488	7.42260787992495	5.31650339123778	0.000545564915406942	0.00731360662185297	0.00499277263328435	ftz-f1/ct/babos/ena/pum	5
GO:0061564	axon development	7/52	353/12660	0.0198300283286119	4.82784920461974	4.68429615660901	0.000560868974564637	0.00731360662185297	0.00499277263328435	Imp/Cam/trol/Fas2/capt/ena/FER	7
GO:0008284	positive regulation of cell population proliferation	4/52	93/12660	0.043010752688172	10.4714640198511	5.88736622742486	0.000564200394285581	0.00731360662185297	0.00499277263328435	CG1572/trol/stg/Prosap	4
GO:0042592	homeostatic process	8/52	465/12660	0.0172043010752688	4.18858560794045	4.49895788079566	0.000566115993741757	0.00731360662185297	0.00499277263328435	Col4a1/Imp/Cam/zip/ftz-f1/capt/rhea/ZnT63C	8
GO:0007411	axon guidance	6/52	261/12660	0.0229885057471264	5.59681697612732	4.81906082455433	0.000666477857032183	0.00849537108430356	0.0057995266155783	Cam/trol/Fas2/capt/ena/FER	6
GO:0048729	tissue morphogenesis	7/52	366/12660	0.0191256830601093	4.65636822194199	4.55850185378884	0.000695110296938293	0.00874375584043432	0.0059690911925449	Col4a1/ed/zip/rhea/ct/ena/FER	7
GO:0060571	morphogenesis of an epithelial fold	2/52	10/12660	0.2	48.6923076923077	9.68905332505249	0.000729122115894624	0.00897706339553926	0.00612836303152867	zip/ct	2
GO:0007015	actin filament organization	5/52	175/12660	0.0285714285714286	6.95604395604396	5.09519625764268	0.000732438226832701	0.00897706339553926	0.00612836303152867	ed/capt/cindr/ena/FER	5
GO:0008258	head involution	3/52	45/12660	0.0666666666666667	16.2307692307692	6.57298648171549	0.00082117255619042	0.00981301204647551	0.006699039274185	zip/ena/pum	3
GO:0035148	tube formation	3/52	45/12660	0.0666666666666667	16.2307692307692	6.57298648171549	0.00082117255619042	0.00981301204647551	0.006699039274185	Act5C/rhea/ct	3
GO:0016358	dendrite development	5/52	181/12660	0.0276243093922652	6.72545686357841	4.98239108418497	0.00085265285327391	0.0100634089843192	0.00686997750526087	ftz-f1/ct/babos/ena/pum	5
GO:0010631	epithelial cell migration	5/52	182/12660	0.0274725274725275	6.68850380388842	4.96408864103499	0.000874039063519447	0.0100753795846282	0.00687814946319036	zip/Socs36E/rhea/cindr/ena	5
GO:0007392	initiation of dorsal closure	2/52	11/12660	0.181818181818182	44.2657342657343	9.21914395664176	0.000888807619745428	0.0100753795846282	0.00687814946319036	zip/FER	2
GO:0046664	dorsal closure, amnioserosa morphology change	2/52	11/12660	0.181818181818182	44.2657342657343	9.21914395664176	0.000888807619745428	0.0100753795846282	0.00687814946319036	zip/FER	2
GO:0090132	epithelium migration	5/52	183/12660	0.0273224043715847	6.65195460277427	4.94592349043453	0.00089582349863326	0.0100753795846282	0.00687814946319036	zip/Socs36E/rhea/cindr/ena	5
GO:0051247	positive regulation of protein metabolic process	5/52	184/12660	0.0271739130434783	6.61580267558528	4.92789379664461	0.000918010842545632	0.0102048647148096	0.00696654494955069	stv/Socs36E/sgg/CNBP/pum	5
GO:0048589	developmental growth	7/52	390/12660	0.0179487179487179	4.3698224852071	4.34105529347662	0.00100935571660217	0.0109818715621459	0.00749698344916367	Imp/Fas2/sgg/ena/pum/Prosap/FER	7
GO:0022603	regulation of anatomical structure morphogenesis	5/52	188/12660	0.0265957446808511	6.47504091653028	4.85709406524651	0.0010108835747582	0.0109818715621459	0.00749698344916367	ed/zip/capt/babos/FER	5
GO:0046533	negative regulation of photoreceptor cell differentiation	2/52	12/12660	0.166666666666667	40.5769230769231	8.80846013226564	0.00106376733429345	0.0114265345121858	0.00780054106755692	ed/Socs36E	2
GO:0090130	tissue migration	5/52	191/12660	0.0261780104712042	6.37333870318164	4.80533157049107	0.00108500065187134	0.0115149293248004	0.00786088546727183	zip/Socs36E/rhea/cindr/ena	5
GO:0060562	epithelial tube morphogenesis	4/52	111/12660	0.036036036036036	8.77338877338877	5.28257400847332	0.00109608636878331	0.0115149293248004	0.00786088546727183	ed/zip/rhea/ct	4
GO:0006749	glutathione metabolic process	3/52	50/12660	0.06	14.6076923076923	6.19141922204533	0.00111797350576143	0.0116172029511731	0.00793070450311311	GstD2/GstD1/GstD3	3
GO:0048870	cell motility	7/52	402/12660	0.0174129353233831	4.23938002296211	4.23880452528221	0.001203805188205	0.0123745995690751	0.00844775570670178	stl/zip/Socs36E/rhea/cindr/ena/pum	7
GO:0042692	muscle cell differentiation	4/52	115/12660	0.0347826086956522	8.46822742474916	5.16665417902431	0.0012500801804027	0.0127135814092019	0.00867916810581939	Col4a1/rost/zip/rhea	4
GO:0001667	ameboidal-type cell migration	5/52	198/12660	0.0252525252525253	6.14801864801865	4.68875029797047	0.00127360089865414	0.0128164469380354	0.00874939121513097	zip/Socs36E/rhea/cindr/ena	5
GO:0008582	regulation of synaptic assembly at neuromuscular junction	4/52	119/12660	0.0336134453781513	8.18358112475759	5.0562282303218	0.00141864247003171	0.0141273145973991	0.00964427994977698	Fas2/sgg/ena/pum	4
GO:0045665	negative regulation of neuron differentiation	2/52	14/12660	0.142857142857143	34.7802197802198	8.12134895744726	0.001459016880741	0.0143795890514267	0.00981649990297795	ed/Socs36E	2
GO:0048469	cell maturation	5/52	205/12660	0.024390243902439	5.93808630393996	4.57764397147873	0.0014854814604015	0.0144910232259575	0.00989257256121302	bic/Imp/Fas2/ftz-f1/capt	5
GO:0007167	enzyme-linked receptor protein signaling pathway	6/52	308/12660	0.0194805194805195	4.74275724275724	4.27047956357066	0.00156846619112835	0.0151414583081653	0.0103366044385185	trol/ed/Fas2/Socs36E/sgg/pum	6
GO:0071695	anatomical structure maturation	5/52	208/12660	0.0240384615384615	5.85244082840237	4.53159022560253	0.00158383455106331	0.0151414583081653	0.0103366044385185	bic/Imp/Fas2/ftz-f1/capt	5
GO:0016322	neuron remodeling	3/52	57/12660	0.0526315789473684	12.8137651821862	5.7407292627075	0.00163557302453033	0.0153294883475588	0.0104649667204211	Imp/Fas2/ftz-f1	3
GO:0048149	behavioral response to ethanol	3/52	57/12660	0.0526315789473684	12.8137651821862	5.7407292627075	0.00163557302453033	0.0153294883475588	0.0104649667204211	Fas2/aay/pum	3
GO:1904396	regulation of neuromuscular junction development	4/52	125/12660	0.032	7.79076923076923	4.89993231787322	0.0017003639549671	0.0157820188441607	0.0107738952690813	Fas2/sgg/ena/pum	4
GO:0051963	regulation of synapse assembly	4/52	127/12660	0.031496062992126	7.66807995154452	4.85013035124753	0.00180232752971817	0.0164498103987329	0.0112297758722907	Fas2/sgg/ena/pum	4
GO:0042551	neuron maturation	3/52	59/12660	0.0508474576271186	12.3794002607562	5.62627745672375	0.00180672603751773	0.0164498103987329	0.0112297758722907	Imp/Fas2/ftz-f1	3
GO:0051093	negative regulation of developmental process	5/52	217/12660	0.0230414746543779	5.60971286777738	4.39865056830756	0.00190778055144296	0.0172060208224478	0.0117460172978613	ed/Fas2/Socs36E/sgg/ena	5
GO:1901888	regulation of cell junction assembly	4/52	130/12660	0.0307692307692308	7.49112426035503	4.7774300319366	0.00196312978389111	0.0175397390037374	0.0119738363601819	Fas2/sgg/ena/pum	4
GO:0042127	regulation of cell population proliferation	5/52	223/12660	0.0224215246636771	5.45877888927216	4.31408623728064	0.00214918846931139	0.0190242979320527	0.0129872987424275	CG1572/trol/stg/cpo/Prosap	5
GO:0008360	regulation of cell shape	3/52	63/12660	0.0476190476190476	11.5934065934066	5.4131570001643	0.00218166371301603	0.0191345918315901	0.0130625929702553	ed/capt/FER	3
GO:0048871	multicellular organismal-level homeostasis	4/52	136/12660	0.0294117647058824	7.1606334841629	4.63875641961031	0.00231410529631275	0.0200330983809259	0.0136759755518322	Col4a1/Imp/zip/rhea	4
GO:0007409	axonogenesis	6/52	333/12660	0.018018018018018	4.38669438669439	4.0220521593258	0.00232601874506566	0.0200330983809259	0.0136759755518322	Cam/trol/Fas2/capt/ena/FER	6
GO:0055001	muscle cell development	3/52	66/12660	0.0454545454545455	11.0664335664336	5.26555346354133	0.00249233318145828	0.0212738439417332	0.0145229941024825	Col4a1/zip/rhea	3
GO:0040007	growth	7/52	458/12660	0.0152838427947598	3.72102788041653	3.80915365777729	0.00253308177033836	0.0214303201101192	0.0146298155343249	Imp/Fas2/sgg/ena/pum/Prosap/FER	7
GO:0001894	tissue homeostasis	3/52	67/12660	0.0447761194029851	10.9012629161883	5.21845165223653	0.00260165069932166	0.021817351478522	0.0148940298576124	Col4a1/zip/rhea	3
GO:0032507	maintenance of protein location in cell	2/52	19/12660	0.105263157894737	25.6275303643725	6.89898530186515	0.00270589572969719	0.0224942288486132	0.0153561130655584	Act5C/zip	2
GO:0007605	sensory perception of sound	3/52	70/12660	0.0428571428571429	10.4340659340659	5.08292069525464	0.00294725826628012	0.0240901568726426	0.0164456036787474	Cam/zip/ct	3
GO:0007390	germ-band shortening	2/52	20/12660	0.1	24.3461538461538	6.71019398918119	0.00299867015464903	0.0240901568726426	0.0164456036787474	rhea/ena	2
GO:0010454	negative regulation of cell fate commitment	2/52	20/12660	0.1	24.3461538461538	6.71019398918119	0.00299867015464903	0.0240901568726426	0.0164456036787474	ed/Socs36E	2
GO:0090175	regulation of establishment of planar polarity	2/52	20/12660	0.1	24.3461538461538	6.71019398918119	0.00299867015464903	0.0240901568726426	0.0164456036787474	ed/zip	2
GO:1901700	response to oxygen-containing compound	6/52	352/12660	0.0170454545454545	4.14991258741259	3.84905716870366	0.00306598374361509	0.0244256704908002	0.0166746484301873	Cam/Fas2/aay/ftz-f1/sgg/pum	6
GO:0021700	developmental maturation	5/52	244/12660	0.0204918032786885	4.98896595208071	4.04057025374815	0.0031719284363837	0.0250608560758911	0.017108269948307	bic/Imp/Fas2/ftz-f1/capt	5
GO:0061061	muscle structure development	5/52	247/12660	0.0202429149797571	4.92837122391778	4.004062904525	0.00334248367972819	0.0261919212936078	0.0178804131271051	Col4a1/ed/rost/zip/rhea	5
GO:0048546	digestive tract morphogenesis	3/52	75/12660	0.04	9.73846153846154	4.87435631054456	0.00358363451380438	0.0278532893918454	0.0190145776513369	Col4a1/zip/ct	3
GO:0007424	open tracheal system development	5/52	253/12660	0.0197628458498024	4.81149285497112	3.93278541979966	0.00370333974307601	0.0285515547933924	0.0194912618056632	ed/Fas2/zip/rhea/ct	5
GO:0035277	spiracle morphogenesis, open tracheal system	2/52	23/12660	0.0869565217391304	21.1705685618729	6.2178227433223	0.00396166693388164	0.0302988287103268	0.020684071570582	zip/ct	2
GO:0060541	respiratory system development	5/52	262/12660	0.0190839694656489	4.64621256605989	3.82996746560095	0.00429610064097489	0.0324475646638473	0.0221509470288321	ed/Fas2/zip/rhea/ct	5
GO:2000027	regulation of animal organ morphogenesis	2/52	24/12660	0.0833333333333333	20.2884615384615	6.0740263735489	0.0043105028371429	0.0324475646638473	0.0221509470288321	ed/zip	2
GO:0043062	extracellular structure organization	3/52	81/12660	0.037037037037037	9.01709401709402	4.6485199503439	0.00445052075598315	0.0332398268962491	0.0226917999071509	Col4a1/stl/cindr	3
GO:0022604	regulation of cell morphogenesis	3/52	82/12660	0.0365853658536585	8.90712945590994	4.61315717606036	0.00460625924240868	0.0341363088042069	0.0233038003287913	ed/capt/FER	3
GO:0110116	regulation of compound eye photoreceptor cell differentiation	2/52	25/12660	0.08	19.4769230769231	5.93868518631257	0.0046730651789775	0.0343650023930961	0.0234599223560004	ed/Socs36E	2
GO:0045664	regulation of neuron differentiation	3/52	84/12660	0.0357142857142857	8.69505494505495	4.54420981655532	0.00492757076101956	0.0359599820422496	0.0245487655430464	ed/Fas2/Socs36E	3
GO:0007611	learning or memory	4/52	170/12660	0.0235294117647059	5.72850678733032	3.98607558769775	0.00514650356505683	0.0372731621832904	0.0254452329372826	Fas2/Socs36E/sgg/pum	4
GO:0050890	cognition	4/52	171/12660	0.0233918128654971	5.69500674763833	3.96961798741199	0.00525397250396514	0.0375417274324096	0.0256285741115326	Fas2/Socs36E/sgg/pum	4
GO:0050954	sensory perception of mechanical stimulus	3/52	86/12660	0.0348837209302326	8.49284436493739	4.47751945120484	0.00526212497483565	0.0375417274324096	0.0256285741115326	Cam/zip/ct	3
GO:0050807	regulation of synapse organization	4/52	172/12660	0.0232558139534884	5.66189624329159	3.95328981527008	0.00536294011107458	0.0379775610828689	0.0259261042406724	Fas2/sgg/ena/pum	4
GO:0030334	regulation of cell migration	3/52	88/12660	0.0340909090909091	8.29982517482518	4.41295888103473	0.00561007239848537	0.0394355089187648	0.0269214000546512	stl/zip/ena	3
GO:0051961	negative regulation of nervous system development	3/52	89/12660	0.0337078651685393	8.20656871218669	4.38144025077805	0.00578911392155904	0.040397028532923	0.0275777997031626	ed/sgg/ena	3
GO:1901992	positive regulation of mitotic cell cycle phase transition	2/52	28/12660	0.0714285714285714	17.3901098901099	5.57574744726714	0.00584197211093134	0.0404704734641331	0.0276279382820552	stg/sgg	2
GO:2000145	regulation of cell motility	3/52	90/12660	0.0333333333333333	8.11538461538461	4.35041079594018	0.00597155741970485	0.0409300632781051	0.0279416860079555	stl/zip/ena	3
GO:0051246	regulation of protein metabolic process	6/52	404/12660	0.0148514851485149	3.61576542269612	3.43157403210063	0.00599394232106142	0.0409300632781051	0.0279416860079555	stv/Socs36E/sgg/CNBP/pum/CG10376	6
GO:0051241	negative regulation of multicellular organismal process	4/52	179/12660	0.0223463687150838	5.44048130640309	3.8424669584957	0.00616845884705588	0.0415481904952221	0.0283636623068022	ed/Socs36E/sgg/ena	4
GO:2000026	regulation of multicellular organismal development	5/52	286/12660	0.0174825174825175	4.25632060247445	3.57711901082378	0.00620548481759403	0.0415481904952221	0.0283636623068022	trol/ed/sgg/ena/FER	5
GO:0035159	regulation of tube length, open tracheal system	2/52	29/12660	0.0689655172413793	16.790450928382	5.46704860982281	0.00625830484446861	0.0415481904952221	0.0283636623068022	Fas2/zip	2
GO:1901989	positive regulation of cell cycle phase transition	2/52	29/12660	0.0689655172413793	16.790450928382	5.46704860982281	0.00625830484446861	0.0415481904952221	0.0283636623068022	stg/sgg	2
GO:0035152	regulation of tube architecture, open tracheal system	3/52	93/12660	0.032258064516129	7.85359801488834	4.26012719940987	0.00653946900683636	0.0431153956588659	0.0294335447131655	Fas2/zip/rhea	3
GO:0010669	epithelial structure maintenance	2/52	30/12660	0.0666666666666667	16.2307692307692	5.36363309366833	0.00668779968567093	0.0437913458869959	0.0298949949900215	Col4a1/rhea	2
GO:0045185	maintenance of protein location	2/52	31/12660	0.0645161290322581	15.7071960297767	5.26507446729141	0.00713034576662145	0.0463715003597966	0.0316563865041554	Act5C/zip	2
GO:0007099	centriole replication	2/52	32/12660	0.0625	15.2163461538462	5.17099316579526	0.00758583287755814	0.0483470415396372	0.0330050272567442	Cam/stg	2
GO:0010453	regulation of cell fate commitment	2/52	32/12660	0.0625	15.2163461538462	5.17099316579526	0.00758583287755814	0.0483470415396372	0.0330050272567442	ed/Socs36E	2
GO:0046716	muscle cell cellular homeostasis	2/52	32/12660	0.0625	15.2163461538462	5.17099316579526	0.00758583287755814	0.0483470415396372	0.0330050272567442	Cam/capt	2
