# Supplementary material for: Single-cell transcriptomics reveals stepwise transformation of epithelial cells into Non-Professional Phagocytes
Source: PLoS Genet. 2025 Dec 4;21(12):e1011953. doi: 10.1371/journal.pgen.1011953 (PMC12677531; doi:10.1371/journal.pgen.1011953)
Supplement: S7 Table — (CSV) [file pgen.1011953.s016.csv]

ID	Description	GeneRatio	BgRatio	RichFactor	FoldEnrichment	zScore	pvalue	p.adjust	qvalue	geneID	Count
GO:0006914	autophagy	50/826	210/12660	0.238095238095238	3.64925631269457	10.2275801270973	4.35046507855272e-16	5.24883611727385e-13	3.2857459935385e-13	Atg8a/rudhira/BI-1/Vamp7/Lamp1/ref(2)P/Ubi-p63E/Rab1/SH3PX1/Arl8/Rab18/Atg18a/Lerp/zda/Snap29/Debcl/Hsp67Bc/sigmar/hid/S6k/InR/rl/Sod1/Syx17/mts/Atg3/ifc/ctp/Rheb/scny/Rab19/RagC-D/Fis1/CG12384/Tango5/tank/RagA-B/TER94/Chc/Ras85D/bmm/Vha100-1/Desat1/Rab39/CG4025/Atg4a/Atg9/br/srp/Dcp-1	50
GO:0061919	process utilizing autophagic mechanism	50/826	210/12660	0.238095238095238	3.64925631269457	10.2275801270973	4.35046507855272e-16	5.24883611727385e-13	3.2857459935385e-13	Atg8a/rudhira/BI-1/Vamp7/Lamp1/ref(2)P/Ubi-p63E/Rab1/SH3PX1/Arl8/Rab18/Atg18a/Lerp/zda/Snap29/Debcl/Hsp67Bc/sigmar/hid/S6k/InR/rl/Sod1/Syx17/mts/Atg3/ifc/ctp/Rheb/scny/Rab19/RagC-D/Fis1/CG12384/Tango5/tank/RagA-B/TER94/Chc/Ras85D/bmm/Vha100-1/Desat1/Rab39/CG4025/Atg4a/Atg9/br/srp/Dcp-1	50
GO:0030163	protein catabolic process	72/826	395/12660	0.182278481012658	2.79375976951605	9.56870117626711	7.72899204437498e-16	6.21668593435894e-13	3.89161529251863e-13	Oda/Ubi-p63E/fsd/Prosalpha5/CG7220/CG7611/Rpn12/Prosbeta5/Vps20/Rpn9/CG14435/SkpA/Rpt3/eff/RabX1/Rpt6/Rpn10/UbcE2H/Roc2/Ndfip/CG31855/Uch/trbl/CG3223/PI31/Vps2/Ubc7/Prosbeta2/Prosalpha3/scny/Rpn11/rdx/Rpt4/Rpt5/Sem1/STUB1/RanBPM/Rpn7/rpr/CG11658/CG32221/TER94/Rpn3/Prosalpha7/Ubc4/Ubr1/Prosbeta1/casp/Usp14/Rpn13/CG9003/Rpn1/Ubi-p5E/Vps37B/CG7656/Pngl/Rpn6/gcl/stx/CkIalpha/CG15445/Rpt1/Prosalpha4/P…	72
GO:0051603	proteolysis involved in protein catabolic process	69/826	374/12660	0.184491978609626	2.82768577384729	9.47885801935302	1.69916793949933e-15	1.02502305950297e-12	6.41659471889879e-13	Ubi-p63E/fsd/Prosalpha5/CG7220/CG7611/Rpn12/Prosbeta5/Vps20/Rpn9/CG14435/SkpA/Rpt3/eff/Rpt6/Rpn10/UbcE2H/Roc2/Ndfip/CG31855/Uch/trbl/CG3223/PI31/Vps2/Ubc7/Prosbeta2/Prosalpha3/scny/Rpn11/rdx/Rpt4/Rpt5/Sem1/STUB1/RanBPM/Rpn7/rpr/CG11658/CG32221/TER94/Rpn3/Prosalpha7/Ubc4/Ubr1/Prosbeta1/casp/Usp14/Rpn13/CG9003/Rpn1/Ubi-p5E/Vps37B/CG7656/Pngl/Rpn6/gcl/stx/CkIalpha/CG15445/Rpt1/Prosalpha4/Prosbeta3/C…	69
GO:0043632	modification-dependent macromolecule catabolic process	62/826	329/12660	0.188449848024316	2.88834754962208	9.16863471072736	1.79374423707756e-14	7.38400043475162e-12	4.62234851740292e-12	Ubi-p63E/fsd/Prosalpha5/CG7220/CG7611/Rpn12/Prosbeta5/Vps20/Rpn9/CG14435/SkpA/Rpt3/eff/Rpt6/Rpn10/UbcE2H/Roc2/Ndfip/CG31855/Uch/trbl/CG3223/PI31/Vps2/Prosbeta2/Prosalpha3/Rpn11/rdx/Rpt4/Rpt5/Sem1/STUB1/RanBPM/Rpn7/rpr/CG11658/CG32221/TER94/Rpn3/Prosalpha7/Ubc4/Ubr1/Prosbeta1/Usp14/Rpn13/CG9003/Rpn1/Ubi-p5E/Vps37B/CG7656/Rpn6/gcl/CkIalpha/CG15445/Trf4-1/Rpt1/Prosalpha4/Prosbeta3/ALiX/gzl/ari-1/CG1…	62
GO:0019941	modification-dependent protein catabolic process	61/826	321/12660	0.190031152647975	2.91258401031884	9.16973945214355	1.9830210696209e-14	7.38400043475162e-12	4.62234851740292e-12	Ubi-p63E/fsd/Prosalpha5/CG7220/CG7611/Rpn12/Prosbeta5/Vps20/Rpn9/CG14435/SkpA/Rpt3/eff/Rpt6/Rpn10/UbcE2H/Roc2/Ndfip/CG31855/Uch/trbl/CG3223/PI31/Vps2/Prosbeta2/Prosalpha3/Rpn11/rdx/Rpt4/Rpt5/Sem1/STUB1/RanBPM/Rpn7/rpr/CG11658/CG32221/TER94/Rpn3/Prosalpha7/Ubc4/Ubr1/Prosbeta1/Usp14/Rpn13/CG9003/Rpn1/Ubi-p5E/Vps37B/CG7656/Rpn6/gcl/CkIalpha/CG15445/Rpt1/Prosalpha4/Prosbeta3/ALiX/gzl/ari-1/CG13994	61
GO:0031667	response to nutrient levels	44/826	184/12660	0.239130434782609	3.66512264448889	9.62082619365533	2.22817675895806e-14	7.38400043475162e-12	4.62234851740292e-12	Atg8a/SLC5A11/Hsp27/rudhira/Hsp68/CG9674/BI-1/Gdap2/Pepck2/sug/Ilp6/Lpin/spidey/Thor/Adgf-A/REPTOR-BP/Atg18a/zda/endos/Debcl/hid/InR/Seipin/rl/Syx17/Atg3/mth/Rheb/RagC-D/CG12384/GLaz/RagA-B/REPTOR/Crtc/Ras85D/Mob4/Desat1/CPT2/Atg9/Sirt4/Ggamma1/Cka/p38a/Dcp-1	44
GO:0044255	cellular lipid metabolic process	71/826	412/12660	0.172330097087379	2.64128211758621	8.94794277558223	2.44807308238761e-14	7.38400043475162e-12	4.62234851740292e-12	Gpdh1/Pi3K21B/Sap-r/bwa/Hmgs/Sc2/egh/Lsd-1/Pepck2/Agpat2/Cerk/Fpps/Lpin/CG9577/CG8814/CG7900/Thor/AdipoR/yip2/Pis/Mcad/elm/scu/CG5191/Amacr/Taz/Spt-I/Hnf4/CG6707/CG15111/CG11426/Seipin/CG31717/CG6178/PIG-L/sws/Idi/CG8839/Mfe2/mino/CG3589/CG18135/ifc/Hacd1/Hacl/Etf-QO/Hydr2/Acsl/Pex16/Fitm/Sply/Mtpbeta/CROT/qm/frj/Plc21C/alpha4GT1/CG17646/Pi4KIIalpha/bmm/PIG-V/laza/mtm/CG17544/Desat1/ORMDL/CPT2/rd…	71
GO:0009991	response to extracellular stimulus	44/826	186/12660	0.236559139784946	3.62571272358041	9.53069896100898	3.37694308468407e-14	8.2178784142272e-12	5.14435209475693e-12	Atg8a/SLC5A11/Hsp27/rudhira/Hsp68/CG9674/BI-1/Gdap2/Pepck2/sug/Ilp6/Lpin/spidey/Thor/Adgf-A/REPTOR-BP/Atg18a/zda/endos/Debcl/hid/InR/Seipin/rl/Syx17/Atg3/mth/Rheb/RagC-D/CG12384/GLaz/RagA-B/REPTOR/Crtc/Ras85D/Mob4/Desat1/CPT2/Atg9/Sirt4/Ggamma1/Cka/p38a/Dcp-1	44
GO:0006511	ubiquitin-dependent protein catabolic process	60/826	316/12660	0.189873417721519	2.91016642657921	9.08470299332564	3.40566863415964e-14	8.2178784142272e-12	5.14435209475693e-12	fsd/Prosalpha5/CG7220/CG7611/Rpn12/Prosbeta5/Vps20/Rpn9/CG14435/SkpA/Rpt3/eff/Rpt6/Rpn10/UbcE2H/Roc2/Ndfip/CG31855/Uch/trbl/CG3223/PI31/Vps2/Prosbeta2/Prosalpha3/Rpn11/rdx/Rpt4/Rpt5/Sem1/STUB1/RanBPM/Rpn7/rpr/CG11658/CG32221/TER94/Rpn3/Prosalpha7/Ubc4/Ubr1/Prosbeta1/Usp14/Rpn13/CG9003/Rpn1/Ubi-p5E/Vps37B/CG7656/Rpn6/gcl/CkIalpha/CG15445/Rpt1/Prosalpha4/Prosbeta3/ALiX/gzl/ari-1/CG13994	60
GO:0141124	intracellular signaling cassette	69/826	399/12660	0.172932330827068	2.65051247974658	8.85046838752441	4.86068429423142e-14	1.06625738199822e-11	6.67471958107377e-12	Rab7/Pi3K21B/ben/Spn/Rab1/Lpin/Rac2/Rab5/Rab18/peb/RhoGAP19D/RhoL/cact/CG7054/RhoGDI/Rho1/Rab4/Myd88/Spec2/sigmar/Rap1/InR/rl/SkpA/Rab2/RabX1/Diap1/RhoGAP71E/14-3-3epsilon/mts/Rab14/RhoGEF4/trbl/Rheb/mbt/CG5555/myo/Rab35/rdx/Rab19/dl/Gadd45/CG16721/rpr/Alg-2/stck/Rab11/CG15611/LRR/Gdi/Pak3/C3G/Rala/Ras85D/slpr/Rap2l/CG42674/Mob4/Rab39/Nf-YB/ALiX/key/CanB2/dos/Exn/Atg9/Cka/p38a/cpb	69
GO:0010498	proteasomal protein catabolic process	53/826	272/12660	0.194852941176471	2.98648696766842	8.74970709860601	3.8423621983472e-13	7.72634998717651e-11	4.83665767949846e-11	fsd/Prosalpha5/CG7220/CG7611/Rpn12/Prosbeta5/Rpn9/CG14435/SkpA/Rpt3/eff/Rpt6/Rpn10/UbcE2H/CG31855/trbl/PI31/Ubc7/Prosbeta2/Prosalpha3/scny/Rpn11/rdx/Rpt4/Rpt5/Sem1/STUB1/RanBPM/Rpn7/CG11658/CG32221/TER94/Rpn3/Prosalpha7/Ubc4/Ubr1/Prosbeta1/casp/Usp14/Rpn13/CG9003/Rpn1/Rpn6/gcl/stx/CkIalpha/Rpt1/Prosalpha4/Prosbeta3/CG13605/Faf2/CG8042/ari-1	53
GO:0072329	monocarboxylic acid catabolic process	22/826	55/12660	0.4	6.13075060532688	10.0742973661984	1.04878676086515e-12	1.94670957997508e-10	1.21863077072185e-10	Pepck2/Lpin/CG9577/CG7900/yip2/Mcad/CG5191/Amacr/Seipin/CG8839/Mfe2/CG3589/Pgd/Hacl/Etf-QO/Hydr2/Pex16/Mtpbeta/CROT/CG17544/CPT2/Pex10	22
GO:0042594	response to starvation	38/826	160/12660	0.2375	3.64013317191283	8.87880994414865	1.70192169852912e-12	2.81865926922062e-10	1.76446705404131e-10	Atg8a/Hsp27/rudhira/Hsp68/BI-1/Gdap2/Pepck2/sug/Ilp6/Lpin/Thor/Adgf-A/REPTOR-BP/Atg18a/zda/Debcl/hid/InR/Seipin/rl/Syx17/Atg3/mth/Rheb/RagC-D/CG12384/GLaz/RagA-B/REPTOR/Crtc/Ras85D/Desat1/CPT2/Atg9/Sirt4/Cka/p38a/Dcp-1	38
GO:0009062	fatty acid catabolic process	21/826	51/12660	0.411764705882353	6.3110667996012	10.0403874126976	1.75217111638248e-12	2.81865926922062e-10	1.76446705404131e-10	Pepck2/Lpin/CG9577/CG7900/yip2/Mcad/CG5191/Amacr/Seipin/CG8839/Mfe2/CG3589/Hacl/Etf-QO/Hydr2/Pex16/Mtpbeta/CROT/CG17544/CPT2/Pex10	21
GO:0016050	vesicle organization	34/826	135/12660	0.251851851851852	3.86010223298359	8.82639817055808	4.36546917973463e-12	6.58367320668729e-10	4.12134754797316e-10	Rab7/Hsp83/Syx4/Vamp7/alphaSnap/ref(2)P/SH3PX1/Arl8/Rab5/Sar1/Snx6/Snap29/Vha13/Vps20/Syb/Sec22/RabX1/Syx17/Syx7/Rab14/Vps60/Gos28/Rab35/Rab11/TER94/Chc/Pi4KIIalpha/Vha68-2/Syx1A/TSG101/IPIP/Syx5/Sec24AB/Syx8	34
GO:0016042	lipid catabolic process	35/826	144/12660	0.243055555555556	3.72528248587571	8.68928286440795	6.37558283943372e-12	9.04957728914916e-10	5.66499156321201e-10	Cyp18a1/bwa/CG17292/Lip4/Lsd-1/Pepck2/Lpin/CG9577/CG7900/Lsd-2/yip2/Mcad/CG5191/Amacr/Hnf4/CG15111/Seipin/CG8839/Mfe2/CG3589/CG18135/Hacl/Etf-QO/Hydr2/Pex16/Fitm/Sply/Mtpbeta/GLaz/CROT/Yp1/bmm/CG17544/CPT2/Pex10	35
GO:0043161	proteasome-mediated ubiquitin-dependent protein catabolic process	45/826	226/12660	0.199115044247788	3.05181169512953	8.2226201866337	1.10799129736968e-11	1.48532388919613e-09	9.29805562412568e-10	fsd/Prosalpha5/CG7220/CG7611/Rpn12/Prosbeta5/Rpn9/CG14435/SkpA/Rpt3/eff/Rpt6/Rpn10/UbcE2H/CG31855/trbl/PI31/Prosbeta2/Prosalpha3/Rpn11/rdx/Rpt4/Rpt5/Sem1/STUB1/RanBPM/Rpn7/CG11658/CG32221/TER94/Rpn3/Prosalpha7/Ubc4/Ubr1/Prosbeta1/Usp14/Rpn13/CG9003/Rpn1/Rpn6/gcl/CkIalpha/Rpt1/Prosalpha4/Prosbeta3	45
GO:0090066	regulation of anatomical structure size	45/826	233/12660	0.1931330472103	2.96012636523293	7.97816148895192	3.27518484218921e-11	4.15948474958029e-09	2.60381731221136e-09	Pi3K21B/bif/chic/CG6891/kune/cold/Thor/Arpc3A/pasi2/crim/pasi1/kuz/pck/svr/HSPC300/Rho1/Cortactin/crok/Src64B/mmy/sinu/S6k/InR/Seipin/rl/Best1/trbl/Rheb/mbt/spict/myo/Arpc3B/Chc/Mcr/Phm/LamC/Ras85D/Nrx-IV/Desat1/pbl/atl/CG14131/Atx2/p38a/cpb	45
GO:0040007	growth	69/826	458/12660	0.150655021834061	2.30907091576176	7.53883683456432	3.87377079932212e-11	4.67370446938214e-09	2.92571636685644e-09	N/stai/bif/chic/Syx4/scyl/ben/Frl/alphaSnap/drpr/Ilp6/Rac2/spidey/kibra/Rab5/Thor/sax/kuz/Rox8/HSPC300/Rho1/par-1/Src64B/hid/S6k/InR/Seipin/SkpA/mys/14-3-3epsilon/Syx7/Mob2/mnb/trbl/Tl/chrb/Rheb/mbt/spict/Paip2/kay/mirr/Pex2/CG13531/Rab11/RagA-B/scb/Chc/arm/ewg/Snx16/hfp/NijC/Ras85D/slpr/cic/tai/Vha68-2/Mob4/Desat1/TSG101/atl/Csk/SCCRO3/Pex10/cpb/fwe/Lk6/Cdk4	69
GO:0044242	cellular lipid catabolic process	27/826	96/12660	0.28125	4.31068401937046	8.60227508277389	4.5675484350102e-11	5.08388561341983e-09	3.18248777684798e-09	bwa/Lsd-1/Pepck2/Lpin/CG9577/CG7900/yip2/Mcad/CG5191/Amacr/CG15111/Seipin/CG8839/Mfe2/CG3589/CG18135/Hacl/Etf-QO/Hydr2/Pex16/Sply/Mtpbeta/CROT/bmm/CG17544/CPT2/Pex10	27
GO:0045216	cell-cell junction organization	25/826	83/12660	0.301204819277108	4.61652907027626	8.73305946244343	4.63512157046151e-11	5.08388561341983e-09	3.18248777684798e-09	kune/Rac2/cold/pasi2/crim/pasi1/pck/Rho1/crok/Tsf2/Src64B/M6/sinu/Rap1/sdt/CG42748/stck/Rab11/arm/kirre/Mcr/CG44325/Cont/Nrx-IV/Csk	25
GO:0034329	cell junction assembly	45/826	236/12660	0.190677966101695	2.92249764025116	7.87616918807545	5.13105291766899e-11	5.38314377840664e-09	3.36982193906407e-09	stai/Syx4/ben/Spn/kune/Arl8/cold/Got2/sax/pasi2/crim/pasi1/pck/HSPC300/crok/par-1/Tsf2/Src64B/M6/sinu/Rap1/S6k/sdt/SkpA/Mob2/mnb/Tl/Rheb/spict/kay/scb/arm/ewg/kirre/Snx16/Pak3/Mcr/Flo1/CG44325/Cont/Mical/Nrx-IV/Mob4/atl/cpb	45
GO:0034330	cell junction organization	61/826	388/12660	0.157216494845361	2.40963780235141	7.45057289874349	9.5747971293879e-11	9.62666061383875e-09	6.02624293011914e-09	stai/Syx4/ben/Spn/drpr/kune/Rab1/Rac2/SH3PX1/Arl8/cold/Thor/Got2/Sar1/sax/pasi2/crim/pasi1/pck/HSPC300/Rho1/crok/par-1/Tsf2/Src64B/M6/sinu/Rap1/S6k/sdt/Sod1/SkpA/Rab2/mys/CG42748/CG42673/Mob2/mnb/Tl/Rheb/spict/kay/stck/Rab11/scb/arm/ewg/kirre/Snx16/Pak3/Mcr/Flo1/CG44325/Cont/Mical/Nrx-IV/Mob4/atl/Atx2/Csk/cpb	61
GO:0016236	macroautophagy	28/826	111/12660	0.252252252252252	3.86623912047641	8.01296581833035	3.29472670744153e-10	3.18007021802256e-08	1.99070855796993e-08	Atg8a/Vamp7/Lamp1/ref(2)P/Rab1/SH3PX1/Arl8/Rab18/Atg18a/Snap29/Debcl/hid/rl/Syx17/Atg3/ifc/Rheb/scny/Rab19/tank/TER94/Ras85D/bmm/Vha100-1/Rab39/Atg4a/Atg9/Dcp-1	28
GO:0042592	homeostatic process	67/826	465/12660	0.144086021505376	2.20838865890807	7.01400636860375	5.35342383023013e-10	4.96838911628665e-08	3.11018752889888e-08	Fer2LCH/Fer1HCH/Npc2a/N/Sap-r/CG7194/CG9674/Mvl/Vha16-1/Zip99C/CG8112/Pepck2/Rab1/Lpin/cold/AdipoR/GstE14/peb/Debcl/Vha13/M6/Hnf4/alc/S6k/InR/Seipin/Best1/Cat/mys/CG11367/sws/Syx17/Pgd/Ppat-Dpck/trbl/CG42542/Rheb/VhaAC39-1/Rab19/Npc1a/Fitm/CG11825/RanBPM/GLaz/TER94/arm/Plc21C/ATP7/Ras85D/bmm/tai/Vha100-1/Vha68-2/CkIalpha/CG17544/Desat1/ORMDL/Hex-A/Men-b/CPT2/Wnk/CG8399/Atg9/Csk/srp/IKKepsilon/Syx5	67
GO:0007264	small GTPase-mediated signal transduction	35/826	172/12660	0.203488372093023	3.11884115096571	7.39162828234502	1.21181476074972e-09	1.08300333988485e-07	6.77954846657253e-08	Rab7/Rab1/Rac2/Rab5/Rab18/RhoGAP19D/RhoL/RhoGDI/Rho1/Rab4/Spec2/Rap1/Rab2/RabX1/RhoGAP71E/14-3-3epsilon/Rab14/RhoGEF4/Rheb/CG5555/Rab35/Rab19/Rab11/CG15611/Gdi/C3G/Rala/Ras85D/Rap2l/CG42674/Mob4/Rab39/dos/Exn/Cka	35
GO:0009894	regulation of catabolic process	51/826	319/12660	0.15987460815047	2.45037837673723	6.93147119617808	1.92586709043028e-09	1.60021210555878e-07	1.00172502954472e-07	Oda/N/Atg8a/BI-1/Lsd-1/Lsd-2/Atg18a/Lerp/Debcl/Hsp67Bc/sigmar/hid/S6k/InR/rl/Sod1/SkpA/RabX1/Syx17/UbcE2H/CG31855/CG3589/ifc/trbl/PI31/Rheb/scny/rdx/RagC-D/STUB1/CG12384/RanBPM/rpr/RagA-B/TER94/Rpn3/Chc/Usp14/Rpn1/Ras85D/CkIalpha/CG15445/Desat1/tapas/Rab39/CG13605/CG4025/Atg4a/Rga/Dcp-1/ari-1	51
GO:0007031	peroxisome organization	12/826	22/12660	0.545454545454545	8.36011446180938	9.12810599412437	1.93652668696424e-09	1.60021210555878e-07	1.00172502954472e-07	Pex13/CG11737/Pex12/Pex5/Pex14/Pex6/Drp1/Pex19/Pex16/Fis1/Pex2/Pex10	12
GO:0044409	symbiont entry into host	14/826	31/12660	0.451612903225806	6.9218151995626	8.72117812458206	2.12212131694492e-09	1.60021210555878e-07	1.00172502954472e-07	Rab7/Mvl/Rab1/Rab5/Sar1/Rab2/Rab14/Vps2/Vps60/Rab35/Rab11/TER94/TSG101/Vps29	14
GO:0046718	symbiont entry into host cell	14/826	31/12660	0.451612903225806	6.9218151995626	8.72117812458206	2.12212131694492e-09	1.60021210555878e-07	1.00172502954472e-07	Rab7/Mvl/Rab1/Rab5/Sar1/Rab2/Rab14/Vps2/Vps60/Rab35/Rab11/TER94/TSG101/Vps29	14
GO:0051701	biological process involved in interaction with host	14/826	31/12660	0.451612903225806	6.9218151995626	8.72117812458206	2.12212131694492e-09	1.60021210555878e-07	1.00172502954472e-07	Rab7/Mvl/Rab1/Rab5/Sar1/Rab2/Rab14/Vps2/Vps60/Rab35/Rab11/TER94/TSG101/Vps29	14
GO:0015031	protein transport	59/826	401/12660	0.14713216957606	2.25507659422871	6.74743695594393	2.70985466672715e-09	1.98147857903412e-07	1.24039599577463e-07	Syx4/Pex13/alphaSnap/Rab1/CG14696/SH3PX1/Scamp/Arl8/Rab5/Rab18/AdipoR/Sar1/GAPsec/CG13887/sdt/Pex12/Rab2/Tango9/Leash/RabX1/Syx17/Pex5/Syx7/Pex14/Kap-alpha3/Rab14/Pex6/Vps2/CG7083/Clc/Pex19/Rab35/rdx/Rab19/Pex2/Tango5/RanBPM/Rab11/TER94/Chc/Gdi/Snx16/Vps37B/Vhl/AP-2sigma/Syx1A/Arl4/TSG101/Tomosyn/Flo2/Tango11/Vps29/Pex10/CG1105/Syx5/Sec24AB/cm/Syx8/CG8206	59
GO:0040008	regulation of growth	51/826	323/12660	0.157894736842105	2.42003313368166	6.82997160005206	2.98811392141181e-09	2.12068202716667e-07	1.32753668025571e-07	N/bif/chic/Syx4/scyl/drpr/Ilp6/spidey/kibra/Thor/sax/kuz/Rox8/HSPC300/Src64B/hid/S6k/InR/Seipin/SkpA/14-3-3epsilon/Syx7/Mob2/mnb/trbl/Tl/chrb/Rheb/mbt/spict/Paip2/mirr/RagA-B/scb/Chc/ewg/Snx16/hfp/Ras85D/cic/tai/Mob4/Desat1/TSG101/atl/Csk/SCCRO3/cpb/fwe/Lk6/Cdk4	51
GO:0048878	chemical homeostasis	46/826	277/12660	0.166064981949458	2.5452574715256	6.86992097425722	3.5555394900966e-09	2.41871832654206e-07	1.51410596051557e-07	Fer2LCH/Fer1HCH/Npc2a/Sap-r/CG7194/CG9674/Mvl/Vha16-1/Zip99C/CG8112/Pepck2/Rab1/Lpin/AdipoR/GstE14/Hnf4/S6k/InR/Seipin/Best1/CG11367/Pgd/Ppat-Dpck/trbl/CG42542/Rheb/VhaAC39-1/Npc1a/Fitm/CG11825/GLaz/Plc21C/ATP7/bmm/Vha100-1/Vha68-2/CkIalpha/CG17544/Desat1/ORMDL/Hex-A/Men-b/CPT2/Wnk/CG8399/Syx5	46
GO:0051246	regulation of protein metabolic process	59/826	404/12660	0.146039603960396	2.23833097595474	6.68308498993134	3.60853127872003e-09	2.41871832654206e-07	1.51410596051557e-07	Oda/Atg8a/CG3662/Thor/Sbp2/CG9286/endos/svr/Rho1/par-1/GAPsec/Hsp67Bc/mmy/SkpA/bru2/elav/RabX1/Diap1/UbcE2H/heph/mats/Ndfip/CG31855/Mob2/mxt/trbl/PI31/PPP1R15/Rheb/scny/CG13124/rdx/Paip2/STUB1/RanBPM/rpr/TER94/Rpn3/pen-2/Hrb27C/casp/Usp14/Rpn1/egl/msi/kra/CkIalpha/CG15445/Not10/Exd2/CG13605/Atx2/Rga/SCCRO3/Cka/ari-1/fry/Lk6/tyf	59
GO:0031669	cellular response to nutrient levels	24/826	94/12660	0.25531914893617	3.91324506722992	7.48973341568994	4.66636356226944e-09	3.04322575020437e-07	1.905044583743e-07	Atg8a/BI-1/sug/Ilp6/Lpin/spidey/Adgf-A/Atg18a/Debcl/hid/InR/rl/Syx17/Atg3/RagC-D/CG12384/GLaz/RagA-B/Ras85D/Mob4/Atg9/Sirt4/Cka/Dcp-1	24
GO:0007043	cell-cell junction assembly	19/826	61/12660	0.311475409836066	4.77394514349224	7.80578174259644	5.31635852621012e-09	3.34858858202306e-07	2.09620023783588e-07	kune/cold/pasi2/crim/pasi1/pck/crok/Tsf2/Src64B/M6/sinu/Rap1/sdt/arm/kirre/Mcr/CG44325/Cont/Nrx-IV	19
GO:1902531	regulation of intracellular signal transduction	55/826	368/12660	0.14945652173913	2.29070165280556	6.63838507179083	5.41214068375049e-09	3.34858858202306e-07	2.09620023783588e-07	scyl/ben/Lpin/kibra/peb/Rox8/cact/CG7054/par-1/Myd88/Spec2/Src64B/sigmar/Rap1/InR/SkpA/Leash/Diap1/14-3-3epsilon/mts/RhoGEF4/mnb/trbl/chrb/Rheb/mbt/myo/rdx/RagC-D/Shc/rpr/Alg-2/stck/RagA-B/elgi/CG15547/CG15611/LRR/Pak3/Rala/Ras85D/slpr/CG42674/CkIalpha/Mob4/Nf-YB/ALiX/key/dos/Exn/Atg9/Csk/Cka/cpb/Cdk4	55
GO:0031668	cellular response to extracellular stimulus	24/826	96/12660	0.25	3.8317191283293	7.35776255194337	7.34468051215313e-09	4.43067851895637e-07	2.77358329866835e-07	Atg8a/BI-1/sug/Ilp6/Lpin/spidey/Adgf-A/Atg18a/Debcl/hid/InR/rl/Syx17/Atg3/RagC-D/CG12384/GLaz/RagA-B/Ras85D/Mob4/Atg9/Sirt4/Cka/Dcp-1	24
GO:0030029	actin filament-based process	51/826	333/12660	0.153153153153153	2.34735946600353	6.58265111459543	8.60833699024707e-09	5.06632125791858e-07	3.17149257535418e-07	cib/N/Akap200/Bsg/chic/Frl/CG6891/Spn/Chd64/Msp300/Rac2/Gbeta13F/Arpc3A/CG34417/svr/HSPC300/Rho1/Cortactin/Src64B/Fim/mys/RhoGAP71E/CG42673/RhoGEF4/ctp/Tm1/sls/Rab35/Arpc3B/jvl/Rab11/blow/LRR/Pak3/C3G/LamC/Mical/Mlc-c/mtm/pbl/ALiX/Arpc4/Mrtf/CG14131/Mlc2/Atx2/CanB2/Ggamma1/IKKepsilon/cpb/parvin	51
GO:0006631	fatty acid metabolic process	30/826	143/12660	0.20979020979021	3.21542863915745	7.03881578562393	8.82744451453045e-09	5.07157705084809e-07	3.17478267627849e-07	Sc2/Pepck2/Lpin/CG9577/CG8814/CG7900/AdipoR/yip2/Mcad/scu/CG5191/Amacr/Seipin/CG6178/CG8839/Mfe2/mino/CG3589/Hacd1/Hacl/Etf-QO/Hydr2/Acsl/Pex16/Mtpbeta/CROT/CG17544/Desat1/CPT2/Pex10	30
GO:0030258	lipid modification	21/826	76/12660	0.276315789473684	4.23505798394291	7.4731457362639	9.32322355136292e-09	5.2318461463811e-07	3.27511035402834e-07	CG9577/AdipoR/yip2/Mcad/Amacr/Hnf4/CG6707/CG11426/Seipin/CG31717/Mfe2/CG3589/Hacl/Etf-QO/Mtpbeta/CROT/frj/laza/mtm/CG17544/CPT2	21
GO:0032879	regulation of localization	59/826	415/12660	0.142168674698795	2.1790017211704	6.45183175681013	9.98651132086217e-09	5.35557353262301e-07	3.35256309870396e-07	Rab7/Akap200/Pi3K21B/prtp/Mvl/ReepB/Lsd-1/drpr/Indy/Rab1/Rac2/SH3PX1/spidey/Lsd-2/Rab5/AdipoR/peb/Sar1/klar/elm/Snap29/Rint1/Cortactin/par-1/Rab4/Rap1/InR/Syb/Seipin/sdt/Rab2/Tango9/Cadps/Syx7/mnb/trbl/nemy/Acsl/Rab35/rdx/Npc1a/NKAIN/RanBPM/Rab11/TER94/ClC-b/Chc/Plc21C/Flo1/bmm/mtm/Syx1A/Tomosyn/Flo2/Wnk/Exn/gzl/Vps29/srp	59
GO:0006897	endocytosis	39/826	221/12660	0.176470588235294	2.7047429141148	6.75439162858458	9.98760086896126e-09	5.35557353262301e-07	3.35256309870396e-07	crq/Rab7/rudhira/prtp/drpr/Rac2/SH3PX1/Rab5/Snx6/Snap29/Rho1/Cortactin/Rab4/emp/sdt/Past1/ced-6/Syx7/Rab14/mnb/Clc/Drp1/CG32579/Rab35/Rab11/scb/ClC-b/Chc/Mcr/Rala/Flo1/CG9132/AP-2sigma/CG8176/TSG101/Vps29/srp/fwe/cm	39
GO:0090174	organelle membrane fusion	20/826	70/12660	0.285714285714286	4.37910757523348	7.48966019070431	1.11806535686657e-08	5.79139507587119e-07	3.62538527444551e-07	Rab7/Hsp83/Syx4/Vamp7/alphaSnap/Arl8/Rab5/Snx6/Snap29/Syb/Sec22/Syx17/Syx7/Gos28/Rab11/TER94/Syx1A/atl/Syx5/Syx8	20
GO:0016054	organic acid catabolic process	26/826	113/12660	0.230088495575221	3.52653795881634	7.12720156598039	1.15203880498059e-08	5.79139507587119e-07	3.62538527444551e-07	Pepck2/CG7860/Lpin/CG9577/CG7900/Got2/yip2/AhcyL1/Mcad/CG5191/Amacr/Seipin/CG8839/Mfe2/CG3589/Pgd/Hacl/Etf-QO/Hydr2/Pex16/Mtpbeta/CG1440/CROT/CG17544/CPT2/Pex10	26
GO:0046395	carboxylic acid catabolic process	26/826	113/12660	0.230088495575221	3.52653795881634	7.12720156598039	1.15203880498059e-08	5.79139507587119e-07	3.62538527444551e-07	Pepck2/CG7860/Lpin/CG9577/CG7900/Got2/yip2/AhcyL1/Mcad/CG5191/Amacr/Seipin/CG8839/Mfe2/CG3589/Pgd/Hacl/Etf-QO/Hydr2/Pex16/Mtpbeta/CG1440/CROT/CG17544/CPT2/Pex10	26
GO:0019058	viral life cycle	15/826	40/12660	0.375	5.74757869249395	7.94504628065769	1.25626073309592e-08	6.18644316114379e-07	3.87268346292728e-07	Rab7/Mvl/Rab1/Rab5/Sar1/Rab2/Rab14/Vps2/Vps60/Rab35/Rab11/TER94/TSG101/Vps29/Mvb12	15
GO:0060541	respiratory system development	43/826	262/12660	0.16412213740458	2.51547973310168	6.54860663187546	1.66008762854377e-08	7.95656122713936e-07	4.98076880098806e-07	N/kune/Rac2/cold/peb/pasi2/crim/pasi1/klar/pck/Rho1/crok/Vha13/Src64B/M6/mmy/sinu/hid/SPARC/InR/rl/mys/lolal/Rheb/Rab35/VhaAC39-1/Shc/Trf2/scb/Chc/arm/Mcr/Dlic/Ras85D/Vhl/Vha100-1/Vha68-2/Nrx-IV/TSG101/Mrtf/IKKepsilon/Vha26/Cdk4	43
GO:0016567	protein ubiquitination	37/826	207/12660	0.178743961352657	2.73958662315331	6.66681155122731	1.68166026765067e-08	7.95656122713936e-07	4.98076880098806e-07	Atg8a/CG17754/ben/Ubi-p63E/CG7220/CG4080/mura/Pex12/CG14435/eff/Diap1/UbcE2H/Roc2/Ndfip/CG10916/Ubc7/CG2924/CG5555/rdx/STUB1/Pex2/rpr/CG11658/elgi/Ubc4/Ubr1/Usp14/CG9855/Ubi-p5E/CG7656/Ubc2/Vhl/gcl/CG2218/gzl/Pex10/ari-1	37
GO:0007424	open tracheal system development	42/826	253/12660	0.16600790513834	2.54438266228981	6.55549858605711	1.73625908240056e-08	8.05690993429335e-07	5.0435866057587e-07	N/kune/Rac2/cold/peb/pasi2/crim/pasi1/klar/pck/Rho1/crok/Vha13/Src64B/M6/mmy/sinu/hid/InR/rl/mys/lolal/Rheb/Rab35/VhaAC39-1/Shc/Trf2/scb/Chc/arm/Mcr/Dlic/Ras85D/Vhl/Vha100-1/Vha68-2/Nrx-IV/TSG101/Mrtf/IKKepsilon/Vha26/Cdk4	42
GO:0016197	endosomal transport	28/826	131/12660	0.213740458015267	3.27597360589986	6.91780961521578	1.79589683347155e-08	8.17641331918275e-07	5.11839514604107e-07	Rab7/AnxB9/SH3PX1/Rab5/CG15012/CG30423/Snx6/CG13784/Rho1/Snx3/Vps20/Snx1/Past1/Rab14/Vps2/Vps60/Rab35/Rab11/Snx16/Vta1/Vha68-2/mtm/IPIP/gzl/Vps29/IKKepsilon/Mvb12/fwe	28
GO:0034440	lipid oxidation	15/826	41/12660	0.365853658536585	5.60739384633556	7.80654265845328	1.86250593716519e-08	8.32264227107335e-07	5.20993376185585e-07	CG9577/AdipoR/yip2/Mcad/Amacr/Hnf4/Seipin/Mfe2/CG3589/Hacl/Etf-QO/Mtpbeta/CROT/CG17544/CPT2	15
GO:0061025	membrane fusion	20/826	72/12660	0.277777777777778	4.25746569814366	7.32304450304526	1.90254951654224e-08	8.34700360621168e-07	5.22518383969017e-07	Rab7/Hsp83/Syx4/Vamp7/alphaSnap/Arl8/Rab5/Snx6/Snap29/Syb/Sec22/Syx17/Syx7/Gos28/Rab11/TER94/Syx1A/atl/Syx5/Syx8	20
GO:0044403	biological process involved in symbiotic interaction	14/826	36/12660	0.388888888888889	5.96045197740113	7.87404600937746	2.23354483451402e-08	9.59108948328132e-07	6.00397557463245e-07	Rab7/Mvl/Rab1/Rab5/Sar1/Rab2/Rab14/Vps2/Vps60/Rab35/Rab11/TER94/TSG101/Vps29	14
GO:0044282	small molecule catabolic process	31/826	157/12660	0.197452229299363	3.02632593575053	6.74956765522638	2.26561168896409e-08	9.59108948328132e-07	6.00397557463245e-07	Cyp18a1/Pepck2/CG7860/Lpin/CG9577/CG7900/Got2/Adgf-A/yip2/AhcyL1/Mcad/CG5191/Amacr/PhKgamma/Seipin/CG8839/Mfe2/CG3589/Pgd/Hacl/Etf-QO/Hydr2/Pex16/Mtpbeta/CG1440/CROT/CG3609/CG17544/CG8360/CPT2/Pex10	31
GO:0007391	dorsal closure	25/826	109/12660	0.229357798165138	3.51533864984339	6.96778095535245	2.35566642309604e-08	9.80038461884611e-07	6.13499331604867e-07	N/chic/Rac2/cbt/Rab5/peb/Rho1/mmy/sinu/Rap1/emc/mys/kay/stck/Rab11/scb/arm/Mcr/Ras85D/slpr/Inx3/Nrx-IV/srp/Ggamma1/Cka	25
GO:0010506	regulation of autophagy	26/826	117/12660	0.222222222222222	3.40597255851493	6.90727632896704	2.48664554559525e-08	1.00049221909507e-06	6.26303284577587e-07	Atg8a/BI-1/Atg18a/Lerp/Debcl/Hsp67Bc/sigmar/hid/S6k/InR/rl/Sod1/Syx17/ifc/Rheb/scny/RagC-D/CG12384/RagA-B/Chc/Ras85D/Desat1/Rab39/CG4025/Atg4a/Dcp-1	26
GO:0007163	establishment or maintenance of cell polarity	36/826	201/12660	0.17910447761194	2.74511221134039	6.58876069838224	2.48775520703293e-08	1.00049221909507e-06	6.26303284577587e-07	N/AnxB9/egh/Frl/Rac2/Gbeta13F/Rab5/peb/Rho1/par-1/Rap1/alc/sdt/14-3-3epsilon/heph/Syx7/mts/ctp/kay/jvl/mirr/Shc/Rab11/Chc/CG6664/Dp/Rala/Ras85D/Cont/egl/Vhl/sds22/TSG101/Csk/Ggamma1/parvin	36
GO:0051247	positive regulation of protein metabolic process	34/826	184/12660	0.184782608695652	2.83214022528687	6.61384297129406	2.73065512300262e-08	1.08017554291891e-06	6.76184659449312e-07	Oda/Rho1/Hsp67Bc/mmy/SkpA/RabX1/Diap1/UbcE2H/mats/Ndfip/CG31855/Mob2/mxt/trbl/PI31/PPP1R15/Rheb/scny/rdx/STUB1/RanBPM/rpr/TER94/pen-2/Hrb27C/CkIalpha/Exd2/CG13605/SCCRO3/Cka/ari-1/fry/Lk6/tyf	34
GO:0048729	tissue morphogenesis	53/826	366/12660	0.144808743169399	2.21946572460604	6.25442627507719	3.08381050391782e-08	1.20019915257318e-06	7.51318857915461e-07	N/chic/egh/Frl/Rac2/cbt/Gbeta13F/Rab5/peb/Rho1/par-1/Vha13/Src64B/mmy/sinu/spen/Rap1/SPARC/emc/rl/sdt/mys/Rheb/miple2/VhaAC39-1/kay/mirr/Shc/ecd/stck/Rab11/scb/arm/Dp/Mcr/Rala/CSN7/LamC/Ras85D/slpr/Vhl/Vha100-1/Inx3/sds22/Nrx-IV/CkIalpha/pbl/TSG101/srp/Ggamma1/Cka/mam/Vha26	53
GO:0070887	cellular response to chemical stimulus	55/826	387/12660	0.142118863049096	2.17823826416653	6.2192380332585	3.25193072213637e-08	1.2455410845262e-06	7.79702687763692e-07	Akap200/Drat/Sirup/Pi3K21B/Cyp18a1/Hsp83/ben/Eip75B/BI-1/Eip93F/Pepck2/Chd64/sug/Chchd2/Ilp6/Lpin/Rac2/SH3PX1/Thor/AdipoR/Cyt-b5/cact/Idh/Irc/Hnf4/Rap1/eIF1/S6k/InR/rl/Sod1/SkpA/mts/Herp/trbl/Tl/Rheb/Hydr2/VhaAC39-1/RagC-D/STUB1/Oatp74D/GLaz/Crtc/slpr/tai/Vhl/msi/Mob4/Mrtf/Atg9/br/p38a/CG5056/Ccs	55
GO:0006906	vesicle fusion	19/826	68/12660	0.279411764705882	4.2825096140151	7.17029537902967	3.88074484585997e-08	1.46316208016564e-06	9.15932377271228e-07	Rab7/Hsp83/Syx4/Vamp7/alphaSnap/Arl8/Rab5/Snx6/Snap29/Syb/Sec22/Syx17/Syx7/Gos28/Rab11/TER94/Syx1A/Syx5/Syx8	19
GO:0071496	cellular response to external stimulus	24/826	104/12660	0.230769230769231	3.5369715030732	6.86326149659619	3.9547038553272e-08	1.46810775429301e-06	9.1902834532705e-07	Atg8a/BI-1/sug/Ilp6/Lpin/spidey/Adgf-A/Atg18a/Debcl/hid/InR/rl/Syx17/Atg3/RagC-D/CG12384/GLaz/RagA-B/Ras85D/Mob4/Atg9/Sirt4/Cka/Dcp-1	24
GO:0030036	actin cytoskeleton organization	48/826	319/12660	0.150470219435737	2.30623847222328	6.24261536904839	4.19523860068765e-08	1.53380465809989e-06	9.60154288993107e-07	cib/N/Akap200/Bsg/chic/Frl/CG6891/Spn/Chd64/Msp300/Rac2/Gbeta13F/Arpc3A/CG34417/svr/HSPC300/Rho1/Cortactin/Src64B/Fim/mys/CG42673/RhoGEF4/ctp/Tm1/sls/Arpc3B/jvl/Rab11/blow/LRR/Pak3/C3G/LamC/Mical/mtm/pbl/ALiX/Arpc4/Mrtf/CG14131/Mlc2/Atx2/CanB2/Ggamma1/IKKepsilon/cpb/parvin	48
GO:0072662	protein localization to peroxisome	8/826	11/12660	0.727272727272727	11.1468192824125	8.8945117455393	4.39530886744604e-08	1.55968827899225e-06	9.76357310338246e-07	Pex13/Pex12/Pex5/Pex14/Pex6/Pex19/Pex2/Pex10	8
GO:0072663	establishment of protein localization to peroxisome	8/826	11/12660	0.727272727272727	11.1468192824125	8.8945117455393	4.39530886744604e-08	1.55968827899225e-06	9.76357310338246e-07	Pex13/Pex12/Pex5/Pex14/Pex6/Pex19/Pex2/Pex10	8
GO:0048598	embryonic morphogenesis	41/826	252/12660	0.162698412698413	2.49365848034129	6.32739035347989	4.61040445132938e-08	1.61230520884896e-06	1.00929525364724e-06	N/chic/scyl/Rac2/cbt/Gbeta13F/Rab5/peb/Rho1/PhKgamma/mmy/sinu/Rap1/hid/SPARC/InR/emc/sdt/mys/RhoGAP71E/trbl/chrb/Drp1/Rab35/kay/ecd/stck/Rab11/scb/arm/Mcr/Ras85D/slpr/Inx3/Nrx-IV/pbl/amx/srp/Ggamma1/Cka/mam	41
GO:0002009	morphogenesis of an epithelium	50/826	341/12660	0.146627565982405	2.24734259726059	6.16877822249028	5.10221874602419e-08	1.75497813947783e-06	1.09860781737112e-06	N/chic/egh/Frl/Rac2/cbt/Gbeta13F/Rab5/peb/Rho1/par-1/Vha13/Src64B/mmy/sinu/spen/Rap1/SPARC/emc/rl/sdt/mys/Rheb/VhaAC39-1/kay/mirr/Shc/ecd/stck/Rab11/scb/arm/Dp/Mcr/Rala/CSN7/Ras85D/slpr/Vhl/Vha100-1/Inx3/sds22/Nrx-IV/CkIalpha/pbl/TSG101/srp/Ggamma1/Cka/Vha26	50
GO:0045597	positive regulation of cell differentiation	26/826	121/12660	0.214876033057851	3.29337842434915	6.69670082892125	5.16383953182454e-08	1.75497813947783e-06	1.09860781737112e-06	N/E(spl)mbeta-HLH/Hsp83/chic/E(spl)m3-HLH/DnaJ-1/Sox14/Rab1/Sar1/InR/Seipin/rl/mnb/ctp/Rheb/mbt/spict/dl/Pdcd4/nudC/Ras85D/Mob4/atl/Nf-YB/Cka/ari-1	26
GO:0016049	cell growth	30/826	154/12660	0.194805194805195	2.98575516493192	6.55014313204863	5.25142486199179e-08	1.75995669333141e-06	1.10172436797635e-06	bif/chic/Frl/Rac2/spidey/Rab5/Thor/kuz/Rho1/S6k/InR/Seipin/Tl/Rheb/spict/Paip2/kay/Pex2/CG13531/Rab11/RagA-B/scb/arm/hfp/slpr/cic/atl/SCCRO3/Pex10/Cdk4	30
GO:0043277	apoptotic cell clearance	11/826	23/12660	0.478260869565217	7.33024528897779	8.02761258409327	5.5881507890705e-08	1.84715176082563e-06	1.15630805801242e-06	crq/prtp/drpr/Rac2/Snx6/emp/ced-6/Rab14/CG32579/scb/srp	11
GO:0032787	monocarboxylic acid metabolic process	35/826	199/12660	0.175879396984925	2.69568179882463	6.36969136770771	6.24114970598853e-08	2.03512084331761e-06	1.27397579346992e-06	N/Sc2/Pepck2/Lpin/CG9577/CG8814/CG7900/AdipoR/yip2/Mcad/scu/CG5191/Amacr/Seipin/CG6178/CG8839/Mfe2/mino/CG3589/Pgd/Hacd1/Hacl/Etf-QO/Hydr2/Acsl/muc/Pex16/Mtpbeta/CROT/CG17544/Desat1/Hex-A/Men-b/CPT2/Pex10	35
GO:0070647	protein modification by small protein conjugation or removal	45/826	294/12660	0.153061224489796	2.34595048673222	6.16896163140944	6.68709622833428e-08	2.15146175986275e-06	1.34680464388206e-06	Atg8a/CG17754/ben/Ubi-p63E/tna/CG7220/CG4080/mura/Pex12/CG14435/eff/Diap1/UbcE2H/Roc2/Ndfip/Uch/CG4968/CG10916/Ubc7/CG2924/scny/Rpn11/CG5555/rdx/STUB1/Pex2/rpr/CG11658/elgi/Ubc4/Ubr1/Usp14/CG9855/CSN7/Ubi-p5E/CG7656/Ubc2/Vhl/Duba/gcl/CG2218/gzl/SCCRO3/Pex10/ari-1	45
GO:0010884	positive regulation of lipid storage	9/826	15/12660	0.6	9.19612590799031	8.39109765047044	7.19045416901048e-08	2.28296919866083e-06	1.42912766378532e-06	Pi3K21B/Lsd-1/spidey/Lsd-2/elm/InR/Seipin/Acsl/bmm	9
GO:0016032	viral process	15/826	45/12660	0.333333333333333	5.1089588377724	7.29488351150028	7.91283918592715e-08	2.47969882540808e-06	1.55227945752638e-06	Rab7/Mvl/Rab1/Rab5/Sar1/Rab2/Rab14/Vps2/Vps60/Rab35/Rab11/TER94/TSG101/Vps29/Mvb12	15
GO:0098657	import into cell	44/826	286/12660	0.153846153846154	2.3579810020488	6.13685124277595	8.05267315998186e-08	2.49116670962003e-06	1.55945829751336e-06	Fer2LCH/Fer1HCH/crq/Rab7/rudhira/prtp/drpr/Rac2/SH3PX1/Rab5/w/Snx6/Snap29/Rho1/Cortactin/Rab4/emp/sdt/Past1/ced-6/Syx7/Rab14/mnb/Clc/Drp1/CG32579/Rab35/Rab11/scb/ClC-b/Chc/ATP7/Mcr/Rala/Flo1/CG9132/AP-2sigma/CG8176/TSG101/Wnk/Vps29/srp/fwe/cm	44
GO:0035152	regulation of tube architecture, open tracheal system	22/826	93/12660	0.236559139784946	3.62571272358041	6.71423931208606	9.054219332106e-08	2.73311303696016e-06	1.71091552687759e-06	kune/cold/peb/pasi2/crim/pasi1/klar/pck/Rho1/crok/M6/mmy/sinu/mys/Rab35/Chc/Mcr/Dlic/Vhl/Vha68-2/Nrx-IV/IKKepsilon	22
GO:0032446	protein modification by small protein conjugation	39/826	239/12660	0.163179916317992	2.50103842685929	6.18922713774235	9.06129477649453e-08	2.73311303696016e-06	1.71091552687759e-06	Atg8a/CG17754/ben/Ubi-p63E/tna/CG7220/CG4080/mura/Pex12/CG14435/eff/Diap1/UbcE2H/Roc2/Ndfip/CG10916/Ubc7/CG2924/CG5555/rdx/STUB1/Pex2/rpr/CG11658/elgi/Ubc4/Ubr1/Usp14/CG9855/Ubi-p5E/CG7656/Ubc2/Vhl/gcl/CG2218/gzl/SCCRO3/Pex10/ari-1	39
GO:0019395	fatty acid oxidation	14/826	40/12660	0.35	5.36440677966102	7.30381023633073	1.06784460475717e-07	3.10446871238441e-06	1.94338238151749e-06	CG9577/AdipoR/yip2/Mcad/Amacr/Seipin/Mfe2/CG3589/Hacl/Etf-QO/Mtpbeta/CROT/CG17544/CPT2	14
GO:0120192	tight junction assembly	14/826	40/12660	0.35	5.36440677966102	7.30381023633073	1.06784460475717e-07	3.10446871238441e-06	1.94338238151749e-06	kune/cold/pasi2/crim/pasi1/pck/crok/Tsf2/M6/sinu/Mcr/CG44325/Cont/Nrx-IV	14
GO:0120193	tight junction organization	14/826	40/12660	0.35	5.36440677966102	7.30381023633073	1.06784460475717e-07	3.10446871238441e-06	1.94338238151749e-06	kune/cold/pasi2/crim/pasi1/pck/crok/Tsf2/M6/sinu/Mcr/CG44325/Cont/Nrx-IV	14
GO:0009267	cellular response to starvation	21/826	87/12660	0.241379310344828	3.69959088252484	6.67516587743562	1.2237123488309e-07	3.47594906935509e-06	2.17592728620174e-06	Atg8a/BI-1/Ilp6/Lpin/Adgf-A/Atg18a/Debcl/hid/InR/rl/Syx17/Atg3/RagC-D/CG12384/GLaz/RagA-B/Ras85D/Atg9/Sirt4/Cka/Dcp-1	21
GO:0016331	morphogenesis of embryonic epithelium	26/826	126/12660	0.206349206349206	3.16268880433529	6.44552653307702	1.22443295024941e-07	3.47594906935509e-06	2.17592728620174e-06	N/chic/Rac2/cbt/Rab5/peb/Rho1/mmy/sinu/Rap1/emc/sdt/mys/kay/stck/Rab11/scb/arm/Mcr/Ras85D/slpr/Inx3/Nrx-IV/srp/Ggamma1/Cka	26
GO:0001700	embryonic development via the syncytial blastoderm	33/826	187/12660	0.176470588235294	2.7047429141148	6.20466269931556	1.36794330924298e-07	3.83819442465501e-06	2.40269112455774e-06	N/chic/scyl/Rac2/cbt/Rab5/peb/Rho1/mmy/sinu/Rap1/hid/InR/emc/mys/lolal/chrb/kay/mirr/ecd/stck/Rab11/scb/arm/kirre/Mcr/Ras85D/slpr/Inx3/Nrx-IV/srp/Ggamma1/Cka	33
GO:0032940	secretion by cell	37/826	224/12660	0.165178571428571	2.53167156693186	6.11045069359622	1.40957238271104e-07	3.90953811434683e-06	2.44735192884494e-06	Rab7/Hsp83/Syx4/Vamp7/alphaSnap/Rab1/SH3PX1/Scamp/Arl8/AdipoR/Sar1/Snap29/Rap1/SPARC/InR/Syb/Rab2/Tango9/Cadps/Syx17/mth/nemy/Rab35/Tango5/Rab11/Chc/Gdi/Syx1A/Tomosyn/ALiX/Flo2/CanB2/Exn/Tango11/Syx5/cm/Syx8	37
GO:0043687	post-translational protein modification	46/826	312/12660	0.147435897435897	2.2597317936301	5.95224800494961	1.49337095272221e-07	4.09489103286215e-06	2.56338195832102e-06	Atg8a/CG17754/ben/Ubi-p63E/tna/CG7220/CG4080/mura/Pex12/CG14435/eff/Diap1/UbcE2H/Roc2/Ndfip/Uch/CG4968/CG10916/Ubc7/CG2924/scny/Rpn11/CG5555/rdx/STUB1/Pex2/rpr/CG11658/elgi/Ubc4/Ubr1/Usp14/CG9855/CSN7/Ubi-p5E/CG7656/Ubc2/Vhl/Duba/gcl/Atg4a/CG2218/gzl/SCCRO3/Pex10/ari-1	46
GO:0043297	apical junction assembly	15/826	47/12660	0.319148936170213	4.8915563340374	7.06133789971314	1.52461993684006e-07	4.13360439055626e-06	2.58761633278e-06	kune/cold/pasi2/crim/pasi1/pck/crok/Tsf2/sinu/sdt/arm/Mcr/CG44325/Cont/Nrx-IV	15
GO:0023056	positive regulation of signaling	61/826	471/12660	0.129511677282378	1.98500948473959	5.75560218168703	1.78554081528838e-07	4.78723331921206e-06	2.99678487712143e-06	Akap200/Hsp83/ben/Rab1/Lpin/SH3PX1/cbt/PGRP-LA/kibra/AdipoR/CtBP/Rox8/Myd88/Src64B/sigmar/spen/Rap1/InR/Mp/Dyrk2/Leash/stas/Diap1/14-3-3epsilon/mts/Ndfip/RhoGEF4/CG4968/Rheb/myo/rdx/RagC-D/Shc/rpr/Alg-2/stck/RagA-B/elgi/Ubc4/CG15611/ewg/C3G/Rala/Rpn13/Ras85D/Pngl/slpr/CG42674/CkIalpha/Mob4/amx/Nf-YB/ALiX/Flo2/Wnk/Exn/Atg9/Csk/Cka/akirin/Cdk4	61
GO:0010647	positive regulation of cell communication	61/826	473/12660	0.128964059196617	1.97661620996268	5.71913086785133	2.07584841837156e-07	5.5044200368468e-06	3.44574028960462e-06	Akap200/Hsp83/ben/Rab1/Lpin/SH3PX1/cbt/PGRP-LA/kibra/AdipoR/CtBP/Rox8/Myd88/Src64B/sigmar/spen/Rap1/InR/Mp/Dyrk2/Leash/stas/Diap1/14-3-3epsilon/mts/Ndfip/RhoGEF4/CG4968/Rheb/myo/rdx/RagC-D/Shc/rpr/Alg-2/stck/RagA-B/elgi/Ubc4/CG15611/ewg/C3G/Rala/Rpn13/Ras85D/Pngl/slpr/CG42674/CkIalpha/Mob4/amx/Nf-YB/ALiX/Flo2/Wnk/Exn/Atg9/Csk/Cka/akirin/Cdk4	61
GO:0009792	embryo development ending in birth or egg hatching	34/826	200/12660	0.17	2.60556900726392	6.04656734166326	2.2415033397568e-07	5.87907343351429e-06	3.6802715017746e-06	N/chic/scyl/Rac2/cbt/Rab5/peb/Rho1/mmy/sinu/Rap1/hid/InR/emc/mys/elav/lolal/chrb/kay/mirr/ecd/stck/Rab11/scb/arm/kirre/Mcr/Ras85D/slpr/Inx3/Nrx-IV/srp/Ggamma1/Cka	34
GO:0045184	establishment of protein localization	62/826	488/12660	0.127049180327869	1.94726709800341	5.63800339739914	2.80888887223945e-07	7.288009514746e-06	4.56225866628591e-06	Syx4/Pex13/Lamp1/alphaSnap/Rab1/CG14696/SH3PX1/Scamp/Arl8/Rab5/Rab18/AdipoR/Sar1/Rho1/GAPsec/CG13887/sdt/Pex12/Rab2/Tango9/Leash/RabX1/Syx17/Pex5/Syx7/Pex14/Kap-alpha3/Rab14/Pex6/Vps2/CG7083/Clc/Pex19/Rab35/rdx/Rab19/Pex2/Tango5/RanBPM/Rab11/TER94/Chc/CG5196/Gdi/Snx16/Vps37B/Vhl/AP-2sigma/Syx1A/Arl4/TSG101/Tomosyn/Flo2/Tango11/Vps29/Pex10/CG1105/Syx5/Sec24AB/cm/Syx8/CG8206	62
GO:0019991	septate junction assembly	13/826	37/12660	0.351351351351351	5.38511877494928	7.05707727804784	2.90305501049591e-07	7.45220397907087e-06	4.66504360589208e-06	kune/cold/pasi2/crim/pasi1/pck/crok/Tsf2/sinu/Mcr/CG44325/Cont/Nrx-IV	13
GO:0097435	supramolecular fiber organization	43/826	289/12660	0.14878892733564	2.28046951582228	5.81754434872084	2.94784554073488e-07	7.48752767346658e-06	4.68715606753966e-06	cib/N/Bsg/Jupiter/stai/chic/CG6891/Spn/Chd64/Msp300/Rac2/Gbeta13F/Arpc3A/mlt/svr/HSPC300/Rho1/Cortactin/Src64B/Fim/mys/RhoGEF4/ctp/Tm1/sls/Arpc3B/jvl/LRR/Pak3/C3G/LamC/Vhl/Mical/atl/ALiX/Arpc4/CG14131/Mlc2/Atx2/CanB2/Ggamma1/IKKepsilon/cpb	43
GO:0007015	actin filament organization	31/826	175/12660	0.177142857142857	2.71504669664476	6.03565825299253	2.99514930962839e-07	7.50128344082271e-06	4.69576711129653e-06	cib/N/chic/CG6891/Spn/Chd64/Msp300/Rac2/Arpc3A/svr/HSPC300/Rho1/Cortactin/Src64B/Fim/mys/RhoGEF4/ctp/Tm1/Arpc3B/jvl/LRR/Pak3/LamC/Mical/ALiX/Arpc4/CG14131/Atx2/IKKepsilon/cpb	31
GO:0015919	peroxisomal membrane transport	8/826	13/12660	0.615384615384615	9.4319240081952	8.03578931689273	3.04652207708506e-07	7.50128344082271e-06	4.69576711129653e-06	Pex13/Pex12/Pex5/Pex14/Pex6/Pex19/Pex2/Pex10	8
GO:0043574	peroxisomal transport	8/826	13/12660	0.615384615384615	9.4319240081952	8.03578931689273	3.04652207708506e-07	7.50128344082271e-06	4.69576711129653e-06	Pex13/Pex12/Pex5/Pex14/Pex6/Pex19/Pex2/Pex10	8
GO:0009967	positive regulation of signal transduction	57/826	437/12660	0.130434782608696	1.99915780608485	5.61577681412979	3.60740189792483e-07	8.79258664615417e-06	5.50411666509531e-06	Akap200/Hsp83/ben/Lpin/cbt/PGRP-LA/kibra/CtBP/Rox8/Myd88/Src64B/sigmar/spen/Rap1/InR/Mp/Dyrk2/Leash/Diap1/14-3-3epsilon/mts/Ndfip/RhoGEF4/CG4968/Rheb/myo/rdx/RagC-D/Shc/rpr/Alg-2/stck/RagA-B/elgi/Ubc4/CG15611/ewg/C3G/Rala/Rpn13/Ras85D/Pngl/slpr/CG42674/CkIalpha/Mob4/amx/Nf-YB/ALiX/Flo2/Wnk/Exn/Atg9/Csk/Cka/akirin/Cdk4	57
GO:0016477	cell migration	47/826	332/12660	0.141566265060241	2.16976866302984	5.70619557924717	3.72297899749198e-07	8.98354832094815e-06	5.62365774884315e-06	N/Rab7/stai/egh/Frl/Cerk/Msp300/Fpps/Rab1/Rac2/sosie/Gbeta13F/kibra/Rab5/peb/kuz/RhoL/Rho1/Cortactin/par-1/Rap1/InR/mys/Diap1/14-3-3epsilon/Ppat-Dpck/kay/Shc/Rab11/scb/qm/LRR/Hrb27C/Rala/Ras85D/tai/Rap2l/Vhl/CG42674/CkIalpha/pbl/Mrtf/Csk/srp/Ggamma1/mod(mdg4)/cpb	47
GO:0140352	export from cell	37/826	233/12660	0.158798283261803	2.43388167808041	5.83622555498632	3.90855441800344e-07	9.33796218875475e-06	5.84551911394991e-06	Rab7/Hsp83/Syx4/Vamp7/alphaSnap/Rab1/SH3PX1/Scamp/Arl8/AdipoR/Sar1/Snap29/Rap1/SPARC/InR/Syb/Rab2/Tango9/Cadps/Syx17/mth/nemy/Rab35/Tango5/Rab11/Chc/Gdi/Syx1A/Tomosyn/ALiX/Flo2/CanB2/Exn/Tango11/Syx5/cm/Syx8	37
GO:0032970	regulation of actin filament-based process	23/826	109/12660	0.211009174311927	3.23411155785592	6.18874916342994	4.27423136028068e-07	1.01114904630954e-05	6.32974406811432e-06	Akap200/chic/CG6891/Rac2/Gbeta13F/Arpc3A/svr/HSPC300/Rho1/Cortactin/Src64B/mys/RhoGEF4/Rab35/Arpc3B/LRR/LamC/mtm/pbl/CG14131/Atx2/Ggamma1/cpb	23
GO:0032535	regulation of cellular component size	30/826	170/12660	0.176470588235294	2.7047429141148	5.91188634960917	5.05232784959054e-07	1.18361816515165e-05	7.40939240077917e-06	Pi3K21B/bif/chic/CG6891/Thor/Arpc3A/kuz/svr/HSPC300/Cortactin/Src64B/S6k/InR/Seipin/rl/Best1/trbl/Rheb/mbt/spict/Arpc3B/LamC/Ras85D/Desat1/pbl/atl/CG14131/Atx2/p38a/cpb	30
GO:0001667	ameboidal-type cell migration	33/826	198/12660	0.166666666666667	2.5544794188862	5.82435233697528	5.39311419714032e-07	1.25130620747111e-05	7.83311626811372e-06	N/Rab7/stai/egh/Rac2/sosie/Gbeta13F/kibra/Rab5/peb/kuz/RhoL/Rho1/Cortactin/par-1/Rap1/InR/mys/Diap1/Ppat-Dpck/kay/Shc/Rab11/Hrb27C/Rala/Ras85D/tai/Vhl/CG42674/pbl/Mrtf/Ggamma1/cpb	33
GO:0044087	regulation of cellular component biogenesis	44/826	306/12660	0.143790849673203	2.20386459668613	5.63194621629774	5.6859147576243e-07	1.30667736287118e-05	8.17973701974022e-06	N/Jupiter/chic/Syx4/CG6891/Spn/Thor/Arpc3A/Sar1/sax/svr/HSPC300/Rho1/Cortactin/Spt-I/Src64B/SkpA/mys/Mob2/RhoGEF4/mnb/mxt/PI31/Rheb/Tm1/spict/Rab35/Rpt4/Arpc3B/scb/ewg/Snx16/Pak3/LamC/Flo1/kra/Mob4/pbl/atl/Flo2/CG14131/Atx2/SMSr/cpb	44
GO:1905954	positive regulation of lipid localization	9/826	18/12660	0.5	7.6634382566586	7.47395844035149	5.8407982245181e-07	1.32960812412851e-05	8.32328247485945e-06	Pi3K21B/Lsd-1/spidey/Lsd-2/elm/InR/Seipin/Acsl/bmm	9
GO:0048589	developmental growth	52/826	390/12660	0.133333333333333	2.04358353510896	5.53045906036255	6.02650832900901e-07	1.35906211195315e-05	8.50766301242295e-06	stai/bif/chic/Syx4/ben/Frl/alphaSnap/Ilp6/Rac2/kibra/Rab5/sax/kuz/Rox8/HSPC300/Rho1/par-1/Src64B/hid/S6k/InR/Seipin/SkpA/mys/Syx7/Mob2/mnb/trbl/Tl/Rheb/mbt/spict/kay/Pex2/CG13531/Rab11/scb/arm/ewg/Snx16/NijC/Ras85D/slpr/cic/Vha68-2/Mob4/Desat1/TSG101/atl/Csk/Pex10/cpb	52
GO:0061024	membrane organization	43/826	297/12660	0.144781144781145	2.2190427275173	5.61641459294652	6.32625402464241e-07	1.41344916309834e-05	8.84812331906613e-06	crq/Rab7/Hsp83/Syx4/Vamp7/alphaSnap/drpr/Lpin/Rac2/SH3PX1/Arl8/Rab5/Sar1/Snx6/CG13784/klar/Snap29/Rint1/Taz/scramb1/Vps20/Syb/Sec22/Tango9/RabX1/sws/Syx17/Syx7/RhoGEF4/Vps60/CG32579/Gos28/Rab35/Rab11/TER94/CG30392/LamC/Nrx-IV/Syx1A/atl/Syx5/Sec24AB/Syx8	43
GO:0051094	positive regulation of developmental process	38/826	248/12660	0.153225806451613	2.34847301413731	5.66592938782896	6.86863162781936e-07	1.52055120347964e-05	9.51857690576609e-06	N/E(spl)mbeta-HLH/Hsp83/chic/E(spl)m3-HLH/DnaJ-1/Sox14/Rab1/Ilp6/Sar1/sax/hid/InR/Seipin/rl/mys/mnb/ctp/Rheb/mbt/spict/Drp1/dl/Fis1/Pdcd4/nudC/Dp/Snx16/Pak3/E2f1/Ras85D/Mob4/Desat1/atl/Nf-YB/Cka/cpb/ari-1	38
GO:0006886	intracellular protein transport	39/826	259/12660	0.150579150579151	2.30790804640684	5.61852970140633	7.72153163409392e-07	1.69382325755169e-05	1.06032515740907e-05	Syx4/Pex13/alphaSnap/Rab1/Rab5/Rab18/Sar1/GAPsec/CG13887/Pex12/RabX1/Syx17/Pex5/Syx7/Pex14/Kap-alpha3/Rab14/Pex6/Clc/Pex19/Rab35/rdx/Rab19/Pex2/RanBPM/TER94/Chc/Snx16/Vps37B/Vhl/AP-2sigma/Syx1A/Arl4/Vps29/Pex10/Syx5/Sec24AB/cm/Syx8	39
GO:0046903	secretion	37/826	240/12660	0.154166666666667	2.36289346246973	5.63158537442892	8.25653850889378e-07	1.7865934639481e-05	1.11839885740202e-05	Rab7/Hsp83/Syx4/Vamp7/alphaSnap/Rab1/SH3PX1/Scamp/Arl8/AdipoR/Sar1/Snap29/Rap1/SPARC/InR/Syb/Rab2/Tango9/Cadps/Syx17/mth/nemy/Rab35/Tango5/Rab11/Chc/Gdi/Syx1A/Tomosyn/ALiX/Flo2/CanB2/Exn/Tango11/Syx5/cm/Syx8	37
GO:0007297	follicle cell of egg chamber migration	27/826	147/12660	0.183673469387755	2.81514058407867	5.84806449198144	8.29251835732229e-07	1.7865934639481e-05	1.11839885740202e-05	N/Rab7/stai/egh/sosie/kibra/Rab5/peb/kuz/RhoL/Rho1/Cortactin/par-1/Rap1/InR/mys/Diap1/Ppat-Dpck/kay/Shc/Rab11/Hrb27C/Rala/Ras85D/tai/Mrtf/cpb	27
GO:0008340	determination of adult lifespan	30/826	174/12660	0.172413793103448	2.64256491608917	5.76380716254488	8.44036764159712e-07	1.80235461231627e-05	1.12826525996198e-05	N/Atg8a/Hsp27/Hsp26/Hsp68/Indy/Prosalpha5/Thor/Tspo/S6k/InR/rl/Cat/Sod1/mys/14-3-3epsilon/Tsp42Ef/mth/CG10916/myo/miple2/Mtpbeta/GLaz/Rpn1/Ras85D/VhaSFD/Sirt4/p38a/Ccs/cm	30
GO:0030707	follicle cell of egg chamber development	40/826	271/12660	0.14760147601476	2.26226959606158	5.54935594004738	9.43719561897173e-07	1.99753973934902e-05	1.25045020436052e-05	N/Rab7/Cyp18a1/stai/egh/sosie/kibra/Rab5/peb/sax/kuz/RhoL/Rho1/Cortactin/par-1/Rab4/Src64B/Rap1/InR/emc/mys/Diap1/mats/Ppat-Dpck/Rpt4/kay/RanBPM/Shc/Rab11/Prosalpha7/Dp/Hrb27C/Rala/Ras85D/tai/kra/Mrtf/br/mam/cpb	40
GO:0051493	regulation of cytoskeleton organization	29/826	166/12660	0.174698795180723	2.67758686076023	5.74794032058103	9.69311322822445e-07	2.03386801910484e-05	1.27319153157914e-05	Akap200/Jupiter/stai/chic/CG6891/Rac2/Gbeta13F/Arpc3A/mlt/svr/HSPC300/Rho1/Cortactin/Src64B/sigmar/mys/RhoGEF4/Arpc3B/LRR/LamC/Vhl/mtm/pbl/atl/CG14131/Atx2/Ggamma1/IKKepsilon/cpb	29
GO:0032956	regulation of actin cytoskeleton organization	22/826	107/12660	0.205607476635514	3.15132040460727	5.904011054033	1.20997669102593e-06	2.51696013400479e-05	1.57560485628149e-05	Akap200/chic/CG6891/Rac2/Gbeta13F/Arpc3A/svr/HSPC300/Rho1/Cortactin/Src64B/mys/RhoGEF4/Arpc3B/LRR/LamC/mtm/pbl/CG14131/Atx2/Ggamma1/cpb	22
GO:0021700	developmental maturation	37/826	244/12660	0.151639344262295	2.32415750406859	5.51782151664893	1.24483030286592e-06	2.56732950497048e-05	1.60713583860782e-05	Hsp83/chic/egh/ben/Sox14/drpr/klar/shep/par-1/Vha13/InR/SkpA/mys/ced-6/eff/14-3-3epsilon/heph/ctp/Hydr2/Tm1/jvl/Rab11/TER94/Chc/ATP7/Hrb27C/Ras85D/Cont/egl/cic/Mical/Nrx-IV/Syx1A/TSG101/p38a/Dcp-1/IKKepsilon	37
GO:0010507	negative regulation of autophagy	11/826	30/12660	0.366666666666667	5.61985472154964	6.69285185240647	1.47818695130155e-06	3.01784794995344e-05	1.88915820367011e-05	BI-1/InR/rl/ifc/Rheb/scny/RagC-D/CG12384/RagA-B/Ras85D/Rab39	11
GO:0007034	vacuolar transport	16/826	62/12660	0.258064516129032	3.95532297117863	6.16274124451153	1.48828804825719e-06	3.01784794995344e-05	1.88915820367011e-05	Rab7/Vamp7/Arl8/CG15012/CG30423/Lerp/Vps20/Ndfip/Vps2/Vps60/VhaAC39-1/Snx16/Vta1/Vps37B/TSG101/Mvb12	16
GO:0022603	regulation of anatomical structure morphogenesis	31/826	188/12660	0.164893617021277	2.52730410591932	5.57391490177398	1.50187741325711e-06	3.02002516515784e-05	1.89052112984557e-05	bif/chic/Frl/Rab1/Rac2/Gbeta13F/Sar1/HSPC300/Rho1/par-1/Rap1/Seipin/rl/mys/14-3-3epsilon/spict/Drp1/Rab35/Fis1/Rab11/nudC/Pak3/Rala/Dlic/CG9855/slpr/pbl/atl/Arpc4/Ggamma1/fry	31
GO:0007298	border follicle cell migration	25/826	134/12660	0.186567164179104	2.85949188681291	5.71695040171605	1.56063930311965e-06	3.11225011440307e-05	1.94825350150213e-05	N/Rab7/stai/egh/kibra/Rab5/peb/kuz/RhoL/Rho1/Cortactin/par-1/Rap1/InR/mys/Diap1/kay/Shc/Rab11/Hrb27C/Rala/Ras85D/tai/Mrtf/cpb	25
GO:0009968	negative regulation of signal transduction	52/826	403/12660	0.129032258064516	1.97766148558931	5.26954209163429	1.64881503665628e-06	3.26113990446852e-05	2.04145778913008e-05	scyl/Eip75B/BI-1/Lpin/SH3PX1/Gbeta13F/kek5/peb/CtBP/cact/CG7054/Rho1/par-1/E(spl)malpha-BFM/Src64B/Rap1/SkpA/Tango9/eff/Coop/Diap1/mts/Ndfip/mnb/trbl/Tl/chrb/Rheb/spict/scny/Gug/rdx/STUB1/stck/TER94/CG15547/LRR/Rala/casp/Ras85D/CG17985/Duba/gcl/CkIalpha/Mob4/pbl/shams/Atg9/Cka/Dcp-1/cpb/crol	52
GO:0010033	response to organic substance	60/826	492/12660	0.121951219512195	1.86913128211185	5.19496078405282	1.74602306341929e-06	3.38765537523628e-05	2.12065586121843e-05	Akap200/Drat/Pi3K21B/Hsp83/Hsp70Bc/ben/Eip75B/BI-1/Pepck2/Agpat2/Chd64/Ilp6/Lpin/Thor/AdipoR/ash2/cact/Hnf4/Rap1/Hsp70Ab/S6k/InR/mura/rl/SkpA/mts/Herp/mth/trbl/Tl/Ubc7/Cpr/Rheb/Hydr2/Rpt4/RagC-D/dl/bigmax/STUB1/Oatp74D/Trf2/tank/scb/TER94/REPTOR/Crtc/casp/slpr/tai/Gbs-70E/kra/Mob4/Desat1/geko/CG13605/Faf2/CG8042/br/Aldh/Cdk4	60
GO:0051049	regulation of transport	42/826	298/12660	0.140939597315436	2.16016380389034	5.35435319042664	1.7524675775181e-06	3.38765537523628e-05	2.12065586121843e-05	Rab7/prtp/Mvl/ReepB/drpr/Rab1/SH3PX1/Lsd-2/Rab5/AdipoR/Sar1/klar/elm/Snap29/Rint1/Cortactin/Rab4/Rap1/InR/Syb/sdt/Tango9/Cadps/Syx7/mnb/nemy/rdx/Npc1a/NKAIN/RanBPM/Rab11/ClC-b/Chc/Flo1/mtm/Tomosyn/Flo2/Wnk/Exn/gzl/Vps29/srp	42
GO:0048284	organelle fusion	20/826	93/12660	0.21505376344086	3.29610247598219	5.87138926904227	1.75489814299434e-06	3.38765537523628e-05	2.12065586121843e-05	Rab7/Hsp83/Syx4/Vamp7/alphaSnap/Arl8/Rab5/Snx6/Snap29/Syb/Sec22/Syx17/Syx7/Gos28/Rab11/TER94/Syx1A/atl/Syx5/Syx8	20
GO:1902533	positive regulation of intracellular signal transduction	32/826	200/12660	0.16	2.45230024213075	5.46935770099476	2.00667894400307e-06	3.84294943799953e-05	2.40566773988672e-05	ben/Lpin/kibra/Rox8/Myd88/sigmar/Rap1/InR/Leash/14-3-3epsilon/RhoGEF4/Rheb/myo/rdx/RagC-D/Shc/rpr/Alg-2/RagA-B/elgi/CG15611/Ras85D/slpr/CG42674/Mob4/Nf-YB/ALiX/Exn/Atg9/Csk/Cka/Cdk4	32
GO:0010720	positive regulation of cell development	19/826	86/12660	0.22093023255814	3.38617039247705	5.86594371383163	2.06664467083426e-06	3.9266248745851e-05	2.45804815801672e-05	N/E(spl)mbeta-HLH/Hsp83/chic/E(spl)m3-HLH/Sox14/Rab1/Sar1/InR/Seipin/ctp/Rheb/mbt/spict/nudC/Mob4/atl/Cka/ari-1	19
GO:1905952	regulation of lipid localization	11/826	31/12660	0.354838709677419	5.43856908537062	6.53677129516632	2.15689956290468e-06	4.06609269163203e-05	2.54535433615807e-05	Pi3K21B/Lsd-1/spidey/Lsd-2/elm/InR/Seipin/trbl/Acsl/Npc1a/bmm	11
GO:0006909	phagocytosis	15/826	57/12660	0.263157894736842	4.0333885561361	6.06390578210582	2.41861292216774e-06	4.52411859007035e-05	2.83207633073089e-05	crq/Rab7/prtp/drpr/Rac2/Snx6/emp/ced-6/Rab14/CG32579/Rab35/scb/ClC-b/Mcr/srp	15
GO:0080134	regulation of response to stress	42/826	302/12660	0.139072847682119	2.13155236277921	5.25808948594399	2.4877944435041e-06	4.6177292247503e-05	2.89067613475982e-05	Npc2a/GILT1/chic/ben/Eip75B/BI-1/drpr/Lpin/Rac2/SH3PX1/PGRP-LA/sax/Atg18a/cact/Rho1/Myd88/InR/Seipin/rl/SkpA/eff/CG4968/Tl/Ubc7/spict/scny/dl/kay/Ubc4/Rala/casp/CG17985/Vhl/atl/CG13605/key/Cka/p38a/IKKepsilon/akirin/Fadd/CG13994	42
GO:0002164	larval development	31/826	193/12660	0.160621761658031	2.46182990628411	5.4065280231805	2.66026002660556e-06	4.88428904283116e-05	3.05754129014449e-05	N/chic/Msp300/fsd/Adgf-A/Sar1/klar/ash2/SPARC/Nna1/rl/mys/Mes2/lolal/Tl/Drp1/Gug/Oatp74D/ecd/crp/scb/arm/ATP7/kirre/E2f1/Ras85D/egl/sds22/srp/akirin/Syx5	31
GO:0032509	endosome transport via multivesicular body sorting pathway	10/826	26/12660	0.384615384615385	5.894952505122	6.60067973211971	2.69212781888332e-06	4.88428904283116e-05	3.05754129014449e-05	Rab7/AnxB9/Rab5/CG15012/CG30423/Vps20/Vps2/Vps60/Vta1/Mvb12	10
GO:0071985	multivesicular body sorting pathway	10/826	26/12660	0.384615384615385	5.894952505122	6.60067973211971	2.69212781888332e-06	4.88428904283116e-05	3.05754129014449e-05	Rab7/AnxB9/Rab5/CG15012/CG30423/Vps20/Vps2/Vps60/Vta1/Mvb12	10
GO:0010623	programmed cell death involved in cell development	18/826	80/12660	0.225	3.44854721549637	5.80412954417213	2.89438808299211e-06	5.2120585404925e-05	3.26272340855748e-05	N/Atg8a/cathD/Ubi-p63E/Atg18a/Debcl/hid/Diap1/Drep1/rpr/TER94/Chc/arm/Dp/E2f1/Ras85D/Atg9/Dcp-1	18
GO:0002064	epithelial cell development	42/826	304/12660	0.138157894736842	2.11752899197145	5.21051417759068	2.95463123750199e-06	5.25214124338665e-05	3.28781498648105e-05	N/Rab7/Cyp18a1/stai/egh/sosie/kibra/Rab5/peb/sax/kuz/RhoL/Rho1/Cortactin/par-1/Rab4/Src64B/Rap1/InR/emc/mys/Diap1/RhoGAP71E/mats/Ppat-Dpck/Rab35/Rpt4/kay/RanBPM/Shc/Rab11/Prosalpha7/Dp/Hrb27C/Rala/Ras85D/tai/kra/Mrtf/br/mam/cpb	42
GO:0000209	protein polyubiquitination	20/826	96/12660	0.208333333333333	3.19309927360775	5.698412510836	2.96017906796761e-06	5.25214124338665e-05	3.28781498648105e-05	ben/CG7220/CG4080/CG14435/eff/Diap1/UbcE2H/Ubc7/CG2924/rdx/STUB1/Pex2/elgi/Ubc4/CG9855/CG7656/Ubc2/gcl/CG2218/ari-1	20
GO:0042026	protein refolding	11/826	32/12660	0.34375	5.26861380145278	6.38731754918847	3.09415144575125e-06	5.44512512657893e-05	3.40862196289431e-05	Hsp27/Hsp26/Hsp23/Hsp68/Hsp70Bc/Hsp67Bc/CG14207/Hsp70Ab/Hsp70Aa/Hsp67Ba/DnaJ-H	11
GO:0006644	phospholipid metabolic process	27/826	157/12660	0.171974522292994	2.63583226662143	5.44885714650547	3.11407901975919e-06	5.44512512657893e-05	3.40862196289431e-05	Pi3K21B/Hmgs/Agpat2/Fpps/Pis/elm/Taz/CG6707/CG15111/CG11426/Seipin/PIG-L/sws/Idi/mino/CG18135/Acsl/Fitm/frj/Plc21C/Pi4KIIalpha/PIG-V/laza/mtm/rdgB/bbc/SMSr	27
GO:0006887	exocytosis	21/826	105/12660	0.2	3.06537530266344	5.61447576643126	3.3608894455033e-06	5.8344073611507e-05	3.65231075675671e-05	Rab7/Hsp83/Syx4/Vamp7/alphaSnap/Scamp/Snap29/Rap1/Syb/Cadps/Syx17/mth/Rab35/Rab11/Chc/Syx1A/Tomosyn/ALiX/Syx5/cm/Syx8	21
GO:0009725	response to hormone	24/826	131/12660	0.183206106870229	2.80797737648559	5.49533757628951	3.50967133704295e-06	6.04916924020332e-05	3.78675065312529e-05	Pi3K21B/Hsp83/Eip75B/Pepck2/Chd64/Ilp6/Lpin/Thor/AdipoR/Hnf4/S6k/InR/rl/SkpA/mts/trbl/Tl/Cpr/Rheb/Hydr2/STUB1/Oatp74D/tai/Mob4	24
GO:0008610	lipid biosynthetic process	38/826	266/12660	0.142857142857143	2.18955378761674	5.1801590892299	3.92431862106862e-06	6.69571807913371e-05	4.19148709558177e-05	Npc2a/CG1998/Pi3K21B/Hmgs/Sc2/egh/Pepck2/Agpat2/Fpps/Lpin/GstE14/Pis/elm/Taz/Spt-I/Seipin/CG6178/PIG-L/Idi/mino/ifc/Hacd1/Hydr2/Acsl/Npc1a/Fitm/ecd/qm/frj/alpha4GT1/Pi4KIIalpha/CG2765/PIG-V/Desat1/ORMDL/CPT2/bbc/SMSr	38
GO:0023057	negative regulation of signaling	53/826	426/12660	0.124413145539906	1.9068649183235	5.03022144426238	3.94028995953994e-06	6.69571807913371e-05	4.19148709558177e-05	scyl/Eip75B/BI-1/Lpin/SH3PX1/Gbeta13F/kek5/peb/CtBP/cact/CG7054/Rho1/par-1/E(spl)malpha-BFM/Src64B/Rap1/InR/SkpA/Tango9/eff/Coop/Diap1/mts/Ndfip/mnb/trbl/Tl/chrb/Rheb/spict/scny/Gug/rdx/STUB1/stck/TER94/CG15547/LRR/Rala/casp/Ras85D/CG17985/Duba/gcl/CkIalpha/Mob4/pbl/shams/Atg9/Cka/Dcp-1/cpb/crol	53
GO:0006979	response to oxidative stress	24/826	132/12660	0.181818181818182	2.78670482060313	5.45158569812247	4.03000109749305e-06	6.80027457919631e-05	4.25693895833826e-05	Sirup/scyl/ben/Gdap2/Chchd2/Thor/Cyt-b5/Idh/Irc/S6k/InR/rl/Cat/Sod1/mth/chrb/IP3K1/GLaz/Crtc/Atg9/p38a/CG5056/Ccs/Ucp4A	24
GO:0000165	MAPK cascade	26/826	150/12660	0.173333333333333	2.65665859564165	5.39229860779588	4.06706404653358e-06	6.81515662797605e-05	4.26625504881263e-05	ben/Rac2/peb/CG7054/sigmar/Rap1/InR/rl/SkpA/Diap1/mbt/rdx/Gadd45/rpr/Alg-2/stck/Pak3/Rala/Ras85D/slpr/Nf-YB/ALiX/Atg9/Cka/p38a/cpb	26
GO:0042176	regulation of protein catabolic process	19/826	90/12660	0.211111111111111	3.23567393058918	5.62323223230994	4.24095835024658e-06	7.05538148179627e-05	4.4166346440891e-05	Oda/SkpA/RabX1/UbcE2H/CG31855/trbl/PI31/scny/rdx/STUB1/RanBPM/rpr/TER94/Rpn3/Usp14/Rpn1/CkIalpha/CG13605/ari-1	19
GO:0045926	negative regulation of growth	22/826	115/12660	0.191304347826087	2.93209811559112	5.49878457091183	4.26890052358995e-06	7.05538148179627e-05	4.4166346440891e-05	bif/scyl/spidey/kibra/Rox8/Src64B/SkpA/Syx7/Mob2/trbl/Tl/chrb/spict/mirr/scb/ewg/hfp/cic/Mob4/TSG101/Csk/SCCRO3	22
GO:0009628	response to abiotic stimulus	56/826	461/12660	0.121475054229935	1.86183315563072	4.98007044430436	4.38880775820436e-06	7.20421300717491e-05	4.50980245830523e-05	CG5958/Drat/Hsp27/Gpdh1/Hsp26/Hsp23/Hsp83/Hsp70Bc/DnaJ-1/Eip93F/Cerk/SH3PX1/Arl8/Wwox/w/Pis/shep/Debcl/Hsp67Bc/CG14207/M6/hid/Hsp70Ab/eIF1/InR/Hsp70Aa/CG11426/Su(Tpl)/Dyrk2/14-3-3epsilon/CG5446/mts/Kap-alpha3/mnb/mth/pinta/Tm1/VhaAC39-1/Hsp67Ba/rpr/Plc21C/Tmc/E2f1/slpr/Vhl/Vha100-1/msi/laza/Inx3/Mrtf/rdgB/CG5181/br/Cka/p38a/Ucp4A	56
GO:0032870	cellular response to hormone stimulus	23/826	124/12660	0.185483870967742	2.84288838553464	5.44821609624988	4.49413995487071e-06	7.28189753223574e-05	4.55843259482989e-05	Pi3K21B/Hsp83/Eip75B/Pepck2/Chd64/Ilp6/Lpin/Thor/AdipoR/Hnf4/S6k/InR/rl/SkpA/mts/trbl/Tl/Rheb/Hydr2/STUB1/Oatp74D/tai/Mob4	23
GO:0046486	glycerolipid metabolic process	27/826	160/12660	0.16875	2.58641041162228	5.33512350364039	4.51081670117643e-06	7.28189753223574e-05	4.55843259482989e-05	Gpdh1/Pi3K21B/Lsd-1/Pepck2/Agpat2/Lpin/Thor/Pis/Taz/CG6707/CG15111/Seipin/PIG-L/sws/mino/CG18135/Hydr2/Acsl/frj/Plc21C/CG17646/Pi4KIIalpha/bmm/PIG-V/mtm/rdgB/bbc	27
GO:0010648	negative regulation of cell communication	53/826	428/12660	0.123831775700935	1.89795433459302	4.99288244174465	4.52666651402968e-06	7.28189753223574e-05	4.55843259482989e-05	scyl/Eip75B/BI-1/Lpin/SH3PX1/Gbeta13F/kek5/peb/CtBP/cact/CG7054/Rho1/par-1/E(spl)malpha-BFM/Src64B/Rap1/InR/SkpA/Tango9/eff/Coop/Diap1/mts/Ndfip/mnb/trbl/Tl/chrb/Rheb/spict/scny/Gug/rdx/STUB1/stck/TER94/CG15547/LRR/Rala/casp/Ras85D/CG17985/Duba/gcl/CkIalpha/Mob4/pbl/shams/Atg9/Cka/Dcp-1/cpb/crol	53
GO:0051235	maintenance of location	21/826	107/12660	0.196261682242991	3.00807856803422	5.51090299596961	4.6047404466685e-06	7.35843622371595e-05	4.60634544508142e-05	Fer2LCH/Fer1HCH/Pi3K21B/chic/Lsd-1/Indy/Rac2/spidey/Lsd-2/elm/cact/InR/Seipin/14-3-3epsilon/trbl/Acsl/Fitm/Plc21C/bmm/Ubc2/pbl	21
GO:1901700	response to oxygen-containing compound	46/826	352/12660	0.130681818181818	2.0029440898085	5.04171454131714	4.68111513280476e-06	7.43127027332756e-05	4.6519392074618e-05	Akap200/Drat/Sirup/Pi3K21B/Hsp83/Eip75B/Pepck2/Agpat2/Ilp6/Lpin/Thor/ash2/Hnf4/Rap1/S6k/InR/mura/rl/Cat/Sod1/SkpA/mts/mth/trbl/Tl/Rheb/RagC-D/bigmax/STUB1/Oatp74D/Trf2/GLaz/tank/scb/Crtc/slpr/Gbs-70E/kra/Mob4/Desat1/geko/br/p38a/CG5056/Ccs/Aldh	46
GO:0071695	anatomical structure maturation	32/826	208/12660	0.153846153846154	2.3579810020488	5.21710703502165	4.73871882887809e-06	7.47354806149204e-05	4.67840489813557e-05	Hsp83/chic/egh/Sox14/drpr/klar/shep/par-1/InR/SkpA/ced-6/eff/14-3-3epsilon/heph/ctp/Hydr2/Tm1/jvl/Rab11/TER94/Chc/Hrb27C/Ras85D/Cont/egl/cic/Mical/Nrx-IV/Syx1A/TSG101/Dcp-1/IKKepsilon	32
GO:0012501	programmed cell death	46/826	353/12660	0.130311614730878	1.99727002723114	5.02051142949923	5.05397264158186e-06	7.87249166414209e-05	4.92814166163278e-05	crq/N/Atg8a/cathD/scyl/ben/BI-1/Ubi-p63E/kibra/Atg18a/Tspo/zda/Debcl/sigmar/hid/SkpA/Tango9/sws/Diap1/Drep1/mats/chrb/Psn/scny/CG32579/rdx/Fis1/CG12384/rpr/TER94/CG15547/Chc/arm/Dp/alpha4GT1/E2f1/Ras85D/Nf-YB/Atg9/Csk/SCCRO3/Dcp-1/IKKepsilon/mod(mdg4)/Fadd/fwe	46
GO:0055088	lipid homeostasis	18/826	83/12660	0.216867469879518	3.32390093059891	5.61166926005038	5.0569258513967e-06	7.87249166414209e-05	4.92814166163278e-05	Npc2a/Sap-r/CG8112/Lpin/AdipoR/GstE14/S6k/InR/Ppat-Dpck/Rheb/Npc1a/Fitm/GLaz/bmm/CG17544/Desat1/ORMDL/CPT2	18
GO:0006082	organic acid metabolic process	47/826	366/12660	0.128415300546448	1.96820545389592	4.96575632125782	5.9609727622521e-06	9.22040209956045e-05	5.77192706736286e-05	N/Cyp18a1/CG9674/Sc2/Pepck2/CG7860/Lpin/CG9577/CG8814/CG7900/AdipoR/Got2/yip2/AhcyL1/Mcad/scu/CG5191/Idh/Amacr/Seipin/CG6178/Irp-1B/CG8839/Mfe2/mino/CG3589/Pgd/Hacd1/Hacl/Etf-QO/Hydr2/Acsl/muc/Pex16/PH4alphaEFB/Sply/Mtpbeta/CG1440/CROT/CG17544/Desat1/Hex-A/Men-b/CPT2/CG15771/Pex10/regucalcin	47
GO:0090130	tissue migration	30/826	191/12660	0.157068062827225	2.40736280313883	5.17762843419829	6.11318063011967e-06	9.39560819138775e-05	5.88160523246512e-05	N/Rab7/stai/egh/sosie/kibra/Rab5/peb/kuz/RhoL/Rho1/Cortactin/par-1/Rap1/InR/mys/Diap1/Ppat-Dpck/kay/Shc/Rab11/Hrb27C/Rala/Ras85D/tai/Vhl/CG42674/pbl/Mrtf/cpb	30
GO:0051130	positive regulation of cellular component organization	39/826	282/12660	0.138297872340426	2.11967441141621	5.02359950803816	6.49057250614125e-06	9.90776148163823e-05	6.2022107122171e-05	Jupiter/prtp/chic/drpr/Rab1/Sar1/sax/mlt/svr/HSPC300/Cortactin/mmy/S6k/Syb/Seipin/sdt/SkpA/mys/Syx7/RhoGEF4/mnb/Rheb/spict/Drp1/Rab35/Rpt4/Fis1/ClC-b/Chc/nudC/Snx16/Pak3/Flo1/kra/atl/Flo2/Atx2/srp/cpb	39
GO:0010631	epithelial cell migration	29/826	182/12660	0.159340659340659	2.44219460926483	5.17739157141448	6.52852911554281e-06	9.90776148163823e-05	6.2022107122171e-05	N/Rab7/stai/egh/sosie/kibra/Rab5/peb/kuz/RhoL/Rho1/Cortactin/par-1/Rap1/InR/mys/Diap1/Ppat-Dpck/kay/Shc/Rab11/Hrb27C/Rala/Ras85D/tai/Vhl/CG42674/Mrtf/cpb	29
GO:0050769	positive regulation of neurogenesis	16/826	69/12660	0.231884057971014	3.55405832192862	5.6201665355804	6.76862573041864e-06	0.000102079336796876	6.39011705470444e-05	N/E(spl)mbeta-HLH/Hsp83/chic/E(spl)m3-HLH/Rab1/Sar1/InR/Seipin/Rheb/spict/nudC/Mob4/atl/Cka/ari-1	16
GO:0010256	endomembrane system organization	32/826	212/12660	0.150943396226415	2.31349079446297	5.09529244166944	7.13004294293854e-06	0.000106862072182054	6.68951397392403e-05	Bsg/ReepB/alphaSnap/ref(2)P/Msp300/ReepA/Lpin/SH3PX1/Rab5/Sar1/Snap29/Rint1/scramb1/Sec22/RabX1/mbt/CG32579/Rab35/Tango5/Lnpk/ecd/TER94/Chc/Pi4KIIalpha/LamC/Vha68-2/Gmap/Syx1A/TSG101/atl/IPIP/ari-1	32
GO:0032103	positive regulation of response to external stimulus	29/826	183/12660	0.158469945355191	2.42884928353114	5.14376145633064	7.28677446600393e-06	0.000107871084579555	6.75267766142437e-05	Npc2a/GILT1/chic/ben/Eip75B/drpr/SH3PX1/PGRP-LA/Myd88/Seipin/SkpA/eff/CG4968/Tl/Ubc7/spict/scny/dl/kay/Ubc4/Tmc/casp/CG17985/atl/key/IKKepsilon/akirin/Fadd/CG13994	29
GO:0090132	epithelium migration	29/826	183/12660	0.158469945355191	2.42884928353114	5.14376145633064	7.28677446600393e-06	0.000107871084579555	6.75267766142437e-05	N/Rab7/stai/egh/sosie/kibra/Rab5/peb/kuz/RhoL/Rho1/Cortactin/par-1/Rap1/InR/mys/Diap1/Ppat-Dpck/kay/Shc/Rab11/Hrb27C/Rala/Ras85D/tai/Vhl/CG42674/Mrtf/cpb	29
GO:0032101	regulation of response to external stimulus	40/826	295/12660	0.135593220338983	2.0782205441786	4.95045926532838	8.03973797690897e-06	0.000118291998404155	7.40502182083721e-05	Npc2a/GILT1/chic/ben/Eip75B/drpr/SH3PX1/PGRP-LA/sax/Atg18a/cact/Myd88/mmy/S6k/Seipin/SkpA/eff/CG4968/Tl/Ubc7/Rheb/spict/scny/dl/kay/Shc/Ubc4/Rala/Tmc/casp/CG17985/atl/key/rdgB/Cka/p38a/IKKepsilon/akirin/Fadd/CG13994	40
GO:0001558	regulation of cell growth	18/826	86/12660	0.209302325581395	3.20795089813616	5.42782515959628	8.57811413831417e-06	0.000125448420701528	7.85301039137533e-05	bif/chic/spidey/Thor/kuz/S6k/InR/Seipin/Tl/Rheb/spict/Paip2/RagA-B/hfp/cic/atl/SCCRO3/Cdk4	18
GO:0051050	positive regulation of transport	24/826	138/12660	0.173913043478261	2.66554374144647	5.19735853738579	8.92868725348544e-06	0.000129788688811207	8.12470907339988e-05	Rab7/prtp/Mvl/drpr/Rab1/SH3PX1/AdipoR/Sar1/elm/Cortactin/Syb/sdt/Cadps/Syx7/mnb/RanBPM/Rab11/ClC-b/Chc/Flo1/Flo2/Wnk/gzl/srp	24
GO:2000026	regulation of multicellular organismal development	39/826	286/12660	0.136363636363636	2.09002861545234	4.92594775133657	9.10181403184305e-06	0.000131513037478068	8.23265246498252e-05	N/bif/E(spl)mbeta-HLH/Hsp83/chic/E(spl)m3-HLH/Spn/Rab1/Rac2/Gbeta13F/kibra/Sar1/sax/Rho1/par-1/Src64B/Rap1/InR/Seipin/SkpA/mts/Mob2/mnb/Rheb/spict/Rab35/Rab11/scb/ewg/nudC/Snx16/Pak3/slpr/Mob4/atl/Ggamma1/Cka/cpb/ari-1	39
GO:0010876	lipid localization	26/826	157/12660	0.165605095541401	2.53820884933915	5.12367951932524	9.5832202665956e-06	0.000137644705376757	8.61649190636885e-05	Npc2a/Pi3K21B/Lsd-1/Indy/Rac2/spidey/Lsd-2/ScpX/CG13784/klar/elm/scramb1/CG32407/InR/Seipin/prel/trbl/Acsl/CG32579/Npc1a/Fitm/Start1/CG30392/bmm/Ubc2/rdgB	26
GO:0019752	carboxylic acid metabolic process	46/826	362/12660	0.12707182320442	1.94761414257622	4.83272981661693	9.88678065751606e-06	0.000141164507257907	8.836829799773e-05	N/CG9674/Sc2/Pepck2/CG7860/Lpin/CG9577/CG8814/CG7900/AdipoR/Got2/yip2/AhcyL1/Mcad/scu/CG5191/Idh/Amacr/Seipin/CG6178/Irp-1B/CG8839/Mfe2/mino/CG3589/Pgd/Hacd1/Hacl/Etf-QO/Hydr2/Acsl/muc/Pex16/PH4alphaEFB/Sply/Mtpbeta/CG1440/CROT/CG17544/Desat1/Hex-A/Men-b/CPT2/CG15771/Pex10/regucalcin	46
GO:0019216	regulation of lipid metabolic process	13/826	49/12660	0.26530612244898	4.06631417700252	5.68151122756845	1.02915332954966e-05	0.000145224969836452	9.09101279103577e-05	bwa/Eip75B/Lsd-1/Lpin/Lsd-2/elm/Spt-I/Seipin/CG3589/STUB1/CG2765/Desat1/SMSr	13
GO:0061077	chaperone-mediated protein folding	13/826	49/12660	0.26530612244898	4.06631417700252	5.68151122756845	1.02915332954966e-05	0.000145224969836452	9.09101279103577e-05	Hsp27/Hsp26/Hsp23/Hsp68/Hsp70Bc/DnaJ-1/Hsp67Bc/CG14207/Hsp70Ab/Hsp70Aa/Hsp67Ba/HIP-R/Tpr2	13
GO:0043436	oxoacid metabolic process	46/826	363/12660	0.126721763085399	1.94224881435975	4.8121955456137	1.06304499239589e-05	0.00014857881537701	9.30096189787814e-05	N/CG9674/Sc2/Pepck2/CG7860/Lpin/CG9577/CG8814/CG7900/AdipoR/Got2/yip2/AhcyL1/Mcad/scu/CG5191/Idh/Amacr/Seipin/CG6178/Irp-1B/CG8839/Mfe2/mino/CG3589/Pgd/Hacd1/Hacl/Etf-QO/Hydr2/Acsl/muc/Pex16/PH4alphaEFB/Sply/Mtpbeta/CG1440/CROT/CG17544/Desat1/Hex-A/Men-b/CPT2/CG15771/Pex10/regucalcin	46
GO:0009719	response to endogenous stimulus	37/826	267/12660	0.138576779026217	2.12394917974808	4.90385953279903	1.06523560133538e-05	0.00014857881537701	9.30096189787814e-05	Pi3K21B/Hsp83/Eip75B/Pepck2/Chd64/Ilp6/Lpin/cbt/kek5/Thor/AdipoR/sax/Src64B/Hnf4/Rap1/S6k/InR/rl/SkpA/mts/trbl/Tl/Cpr/Rheb/Hydr2/spict/RagC-D/STUB1/Oatp74D/Shc/Crtc/Ras85D/Pngl/tai/CkIalpha/Mob4/pbl	37
GO:0051962	positive regulation of nervous system development	21/826	113/12660	0.185840707964602	2.84835758212089	5.21409821206702	1.12367186435552e-05	0.000155828747625855	9.75480414609904e-05	N/E(spl)mbeta-HLH/Hsp83/chic/E(spl)m3-HLH/Rab1/Sar1/sax/InR/Seipin/mnb/Rheb/spict/nudC/Snx16/Pak3/Mob4/atl/Cka/cpb/ari-1	21
GO:0006635	fatty acid beta-oxidation	11/826	36/12660	0.305555555555556	4.68321226795803	5.84660087272926	1.13201068319762e-05	0.000156088101631763	9.7710395812847e-05	CG9577/yip2/Mcad/Seipin/Mfe2/CG3589/Etf-QO/Mtpbeta/CROT/CG17544/CPT2	11
GO:0031401	positive regulation of protein modification process	14/826	57/12660	0.245614035087719	3.76449598572703	5.52637516830742	1.24969577341666e-05	0.000171336130753091	0.000107255588208906	Rho1/Hsp67Bc/mmy/Diap1/mats/Ndfip/Mob2/PPP1R15/STUB1/rpr/SCCRO3/Cka/fry/Lk6	14
GO:0030730	sequestering of triglyceride	6/826	10/12660	0.6	9.19612590799031	6.84994839565761	1.267689228949e-05	0.000172093940937452	0.000107729973714853	Lsd-1/Indy/Lsd-2/Acsl/Fitm/bmm	6
GO:1901701	cellular response to oxygen-containing compound	30/826	198/12660	0.151515151515152	2.32225401716927	4.95424589184516	1.26948700732973e-05	0.000172093940937452	0.000107729973714853	Akap200/Drat/Sirup/Pi3K21B/Hsp83/Pepck2/Ilp6/Lpin/Thor/Hnf4/Rap1/S6k/InR/rl/Sod1/SkpA/mts/trbl/Tl/Rheb/RagC-D/STUB1/Oatp74D/Crtc/slpr/Mob4/br/p38a/CG5056/Ccs	30
GO:0048585	negative regulation of response to stimulus	54/826	455/12660	0.118681318681319	1.81901391586622	4.70058627848005	1.28346978913181e-05	0.000173017463752796	0.000108308094525383	scyl/Eip75B/BI-1/Lpin/SH3PX1/Gbeta13F/kek5/peb/CtBP/sax/cact/CG7054/Rho1/par-1/E(spl)malpha-BFM/Src64B/Rap1/SkpA/Tango9/eff/Coop/Diap1/mts/Ndfip/mnb/trbl/Tl/chrb/Rheb/spict/scny/Gug/rdx/STUB1/stck/TER94/CG15547/LRR/Rala/casp/Ras85D/CG17985/Duba/gcl/CkIalpha/Mob4/pbl/shams/Atg9/Cka/p38a/Dcp-1/cpb/crol	54
GO:0035151	regulation of tube size, open tracheal system	13/826	50/12660	0.26	3.98498789346247	5.58719686567641	1.30863039716806e-05	0.000175429174909252	0.000109817814031355	kune/cold/pasi2/crim/pasi1/pck/Rho1/crok/mmy/sinu/Chc/Mcr/Nrx-IV	13
GO:0048667	cell morphogenesis involved in neuron differentiation	53/826	445/12660	0.119101123595506	1.82544821394564	4.68324677930197	1.39743507768219e-05	0.000186298941571664	0.000116622235328522	N/fax/Bsg/bif/chic/egh/ben/Sox14/Frl/Rab1/Rac2/Fas3/Rab5/peb/Sar1/kuz/ash2/Rho1/Src64B/mmy/spen/hid/S6k/InR/Seipin/Mp/mys/prel/14-3-3epsilon/Rheb/Tm1/spict/Acsl/kay/mirr/Shc/CG13531/scb/TER94/CG15611/nudC/Pak3/Dlic/Ras85D/Cont/fend/DIP2/Mical/kra/pbl/atl/br/fry	53
GO:0008219	cell death	46/826	367/12660	0.125340599455041	1.92107988995256	4.73069918247567	1.41520904762904e-05	0.000187631836919169	0.000117456621361925	crq/N/Atg8a/cathD/scyl/ben/BI-1/Ubi-p63E/kibra/Atg18a/Tspo/zda/Debcl/sigmar/hid/SkpA/Tango9/sws/Diap1/Drep1/mats/chrb/Psn/scny/CG32579/rdx/Fis1/CG12384/rpr/TER94/CG15547/Chc/arm/Dp/alpha4GT1/E2f1/Ras85D/Nf-YB/Atg9/Csk/SCCRO3/Dcp-1/IKKepsilon/mod(mdg4)/Fadd/fwe	46
GO:0071495	cellular response to endogenous stimulus	36/826	260/12660	0.138461538461538	2.12218290184392	4.83018116193492	1.42437000488498e-05	0.000187814471135927	0.000117570949497265	Pi3K21B/Hsp83/Eip75B/Pepck2/Chd64/Ilp6/Lpin/cbt/kek5/Thor/AdipoR/sax/Src64B/Hnf4/Rap1/S6k/InR/rl/SkpA/mts/trbl/Tl/Rheb/Hydr2/spict/RagC-D/STUB1/Oatp74D/Shc/Crtc/Ras85D/Pngl/tai/CkIalpha/Mob4/pbl	36
GO:0034599	cellular response to oxidative stress	11/826	37/12660	0.297297297297297	4.55663896341863	5.7237847600266	1.51677873765047e-05	0.000198912342062532	0.000124518162959292	Sirup/Chchd2/Thor/Idh/rl/Sod1/GLaz/Atg9/p38a/CG5056/Ccs	11
GO:0031344	regulation of cell projection organization	27/826	171/12660	0.157894736842105	2.42003313368166	4.93920033307098	1.59888204882711e-05	0.000208546074801071	0.000130548833005229	N/bif/chic/Rab1/Rac2/Sar1/HSPC300/Rho1/mmy/S6k/Seipin/14-3-3epsilon/Rheb/Tm1/spict/Rab35/Fitm/Shc/nudC/Pak3/Dlic/kra/pbl/atl/Flo2/cpb/fry	27
GO:1902903	regulation of supramolecular fiber organization	21/826	116/12660	0.181034482758621	2.77469316189363	5.07292204928448	1.70781821585613e-05	0.000221557277143056	0.000138693782668565	Jupiter/chic/CG6891/Gbeta13F/Arpc3A/mlt/svr/HSPC300/Cortactin/Src64B/mys/RhoGEF4/Arpc3B/LRR/LamC/Vhl/atl/CG14131/Atx2/Ggamma1/cpb	21
GO:0007254	JNK cascade	17/826	82/12660	0.207317073170732	3.17752317959015	5.2262220609987	1.73345704499501e-05	0.000222491055828349	0.000139278323604023	ben/Rac2/peb/sigmar/SkpA/Diap1/rdx/Gadd45/rpr/Alg-2/stck/Rala/slpr/ALiX/Atg9/Cka/cpb	17
GO:0022604	regulation of cell morphogenesis	17/826	82/12660	0.207317073170732	3.17752317959015	5.2262220609987	1.73345704499501e-05	0.000222491055828349	0.000139278323604023	Frl/Rab1/Rac2/Sar1/HSPC300/Rho1/Rap1/mys/14-3-3epsilon/Rab35/Rab11/nudC/Rala/slpr/pbl/Arpc4/fry	17
GO:0050807	regulation of synapse organization	27/826	172/12660	0.156976744186047	2.40596317360212	4.9047363240026	1.78166298013694e-05	0.000227468400585737	0.000142394117320886	Syx4/Spn/drpr/Rab1/Thor/Sar1/sax/HSPC300/Src64B/S6k/Sod1/SkpA/Rab2/mys/Mob2/mnb/Rheb/spict/Rab11/scb/ewg/Snx16/Pak3/Mob4/atl/Atx2/cpb	27
GO:0048812	neuron projection morphogenesis	53/826	449/12660	0.11804008908686	1.80918586905526	4.61232377288477	1.7983239374048e-05	0.00022838714005041	0.000142969243777058	N/fax/Bsg/bif/chic/egh/ben/Sox14/Frl/Rab1/Rac2/Fas3/Rab5/peb/Sar1/kuz/ash2/Rho1/Src64B/mmy/spen/hid/S6k/InR/Seipin/Mp/mys/prel/14-3-3epsilon/Rheb/Tm1/spict/Acsl/kay/mirr/Shc/CG13531/scb/TER94/CG15611/nudC/Pak3/Dlic/Cont/fend/DIP2/Mical/kra/Mob4/pbl/atl/br/fry	53
GO:0031175	neuron projection development	57/826	496/12660	0.11491935483871	1.76135476060298	4.56997307431399	1.92258684952963e-05	0.000242890160623821	0.000152048064429596	N/fax/Bsg/stai/bif/chic/egh/ben/Sox14/Frl/Spn/Rab1/Rac2/Fas3/Rab5/peb/Sar1/kuz/ash2/Rho1/Src64B/M6/mmy/spen/hid/S6k/InR/Seipin/Mp/mys/prel/14-3-3epsilon/Rheb/Tm1/spict/Acsl/kay/Fitm/mirr/Shc/CG13531/scb/TER94/CG15611/nudC/Pak3/Dlic/Cont/fend/DIP2/Mical/kra/Mob4/pbl/atl/br/fry	57
GO:0006915	apoptotic process	38/826	285/12660	0.133333333333333	2.04358353510896	4.70761551861866	1.98476355683103e-05	0.000249439294928817	0.000156147790792354	crq/N/cathD/scyl/BI-1/kibra/Tspo/zda/Debcl/sigmar/hid/SkpA/Tango9/sws/Diap1/Drep1/mats/chrb/Psn/scny/CG32579/rdx/Fis1/CG12384/rpr/TER94/CG15547/Dp/alpha4GT1/E2f1/Ras85D/Nf-YB/SCCRO3/Dcp-1/IKKepsilon/mod(mdg4)/Fadd/fwe	38
GO:0030855	epithelial cell differentiation	45/826	361/12660	0.124653739612188	1.91055247395921	4.63711236814491	2.01412686367755e-05	0.000251818037412121	0.000157636872068573	N/Rab7/Cyp18a1/stai/egh/sosie/kibra/Rab5/peb/sax/kuz/RhoL/Rho1/Cortactin/par-1/Rab4/Src64B/spen/Rap1/InR/emc/mys/Diap1/RhoGAP71E/mats/Ppat-Dpck/Rab35/Rpt4/Rab19/kay/RanBPM/Shc/Rab11/Prosalpha7/Dp/Hrb27C/Rala/Ras85D/tai/kra/Mrtf/br/mam/cpb/fry	45
GO:0120039	plasma membrane bounded cell projection morphogenesis	53/826	451/12660	0.117516629711752	1.80116287185324	4.57712717952156	2.03637771413458e-05	0.000253287599185914	0.000158556810623067	N/fax/Bsg/bif/chic/egh/ben/Sox14/Frl/Rab1/Rac2/Fas3/Rab5/peb/Sar1/kuz/ash2/Rho1/Src64B/mmy/spen/hid/S6k/InR/Seipin/Mp/mys/prel/14-3-3epsilon/Rheb/Tm1/spict/Acsl/kay/mirr/Shc/CG13531/scb/TER94/CG15611/nudC/Pak3/Dlic/Cont/fend/DIP2/Mical/kra/Mob4/pbl/atl/br/fry	53
GO:0019827	stem cell population maintenance	20/826	109/12660	0.18348623853211	2.81227091987471	5.02020147554617	2.197315089202e-05	0.000270516393379818	0.000169341952363312	N/fax/chic/AdipoR/sax/Rap1/S6k/InR/mys/Su(Tpl)/eff/mxt/scny/Rab11/arm/CSN7/Rap2l/msi/Rga/mam	20
GO:0098727	maintenance of cell number	20/826	109/12660	0.18348623853211	2.81227091987471	5.02020147554617	2.197315089202e-05	0.000270516393379818	0.000169341952363312	N/fax/chic/AdipoR/sax/Rap1/S6k/InR/mys/Su(Tpl)/eff/mxt/scny/Rab11/arm/CSN7/Rap2l/msi/Rga/mam	20
GO:0048858	cell projection morphogenesis	53/826	453/12660	0.116997792494481	1.79321071789362	4.54210472826771	2.30322766048187e-05	0.000282116159631611	0.000176603349868634	N/fax/Bsg/bif/chic/egh/ben/Sox14/Frl/Rab1/Rac2/Fas3/Rab5/peb/Sar1/kuz/ash2/Rho1/Src64B/mmy/spen/hid/S6k/InR/Seipin/Mp/mys/prel/14-3-3epsilon/Rheb/Tm1/spict/Acsl/kay/mirr/Shc/CG13531/scb/TER94/CG15611/nudC/Pak3/Dlic/Cont/fend/DIP2/Mical/kra/Mob4/pbl/atl/br/fry	53
GO:0009886	post-embryonic animal morphogenesis	56/826	488/12660	0.114754098360656	1.75882189497083	4.51640348417438	2.37126539526891e-05	0.00028898299993858	0.000180901958650233	cib/N/Atg8a/Cyp18a1/chic/alphaSnap/Ubi-p63E/Lpin/cbt/Rab5/sax/RhoGAP19D/Atg18a/ash2/svr/Rho1/par-1/spen/Rap1/hid/emc/rl/Past1/mys/Diap1/RhoGAP71E/heph/Ppat-Dpck/ctp/Gug/myo/Arpc3B/kay/mirr/Shc/rpr/stck/TER94/elgi/arm/ewg/Phm/Ras85D/egl/slpr/cic/CG42674/sds22/Mrtf/Exn/Atg9/br/mam/crol/fry/parvin	56
GO:0045595	regulation of cell differentiation	38/826	288/12660	0.131944444444444	2.02229620661824	4.63635816703163	2.51683164632102e-05	0.000304449119405336	0.000190583674546495	N/bif/E(spl)mbeta-HLH/Hsp83/chic/E(spl)m3-HLH/DnaJ-1/Sox14/Rab1/kibra/Sar1/cact/par-1/Src64B/Rap1/InR/Seipin/rl/eff/mts/mnb/ctp/Rheb/mbt/spict/Rab19/dl/Pdcd4/nudC/Ras85D/Mical/Mob4/atl/Nf-YB/Flo2/srp/Cka/ari-1	38
GO:0048469	cell maturation	30/826	205/12660	0.146341463414634	2.24295753853422	4.74007592805398	2.52340753754941e-05	0.000304449119405336	0.000190583674546495	Hsp83/chic/egh/Sox14/drpr/klar/shep/par-1/InR/SkpA/ced-6/eff/14-3-3epsilon/heph/ctp/Hydr2/Tm1/jvl/Rab11/TER94/Chc/Hrb27C/Ras85D/egl/cic/Mical/Syx1A/TSG101/Dcp-1/IKKepsilon	30
GO:0016242	negative regulation of macroautophagy	6/826	11/12660	0.545454545454545	8.36011446180938	6.45173849134645	2.63473750757629e-05	0.000316299582377193	0.000198002006984654	rl/ifc/Rheb/scny/Ras85D/Rab39	6
GO:0010883	regulation of lipid storage	12/826	46/12660	0.260869565217391	3.9983156121697	5.38212512040072	2.70942419269705e-05	0.000322061112166403	0.000201608696734263	Pi3K21B/Lsd-1/Indy/Rac2/spidey/Lsd-2/elm/InR/Seipin/trbl/Acsl/bmm	12
GO:0032482	Rab protein signal transduction	12/826	46/12660	0.260869565217391	3.9983156121697	5.38212512040072	2.70942419269705e-05	0.000322061112166403	0.000201608696734263	Rab7/Rab1/Rab5/Rab18/Rab4/Rab2/RabX1/Rab14/Rab35/Rab19/Rab11/Rab39	12
GO:0030718	germ-line stem cell population maintenance	17/826	85/12660	0.2	3.06537530266344	5.0475239304943	2.83994711909292e-05	0.000335921195998589	0.000210285042100017	N/fax/chic/AdipoR/sax/Rap1/S6k/InR/mys/eff/mxt/scny/Rab11/CSN7/Rap2l/Rga/mam	17
GO:0120035	regulation of plasma membrane bounded cell projection organization	26/826	167/12660	0.155688622754491	2.38622029548651	4.76410209337576	2.93579928150729e-05	0.000345565056891566	0.00021632205232159	N/bif/chic/Rab1/Rac2/Sar1/HSPC300/Rho1/mmy/S6k/Seipin/Rheb/Tm1/spict/Rab35/Fitm/Shc/nudC/Pak3/Dlic/kra/pbl/atl/Flo2/cpb/fry	26
GO:0045732	positive regulation of protein catabolic process	15/826	69/12660	0.217391304347826	3.33192967680808	5.13137582662056	2.97758622874618e-05	0.00034878230922158	0.000218336036701624	Oda/SkpA/RabX1/UbcE2H/CG31855/trbl/PI31/scny/rdx/STUB1/RanBPM/TER94/CkIalpha/CG13605/ari-1	15
GO:0035150	regulation of tube size	13/826	54/12660	0.240740740740741	3.68980360505784	5.23302417385949	3.20436910047152e-05	0.000373533460842405	0.000233830137766419	kune/cold/pasi2/crim/pasi1/pck/Rho1/crok/mmy/sinu/Chc/Mcr/Nrx-IV	13
GO:1903036	positive regulation of response to wounding	9/826	27/12660	0.333333333333333	5.1089588377724	5.64656544127772	3.29867332333027e-05	0.000381186274612779	0.000238620762130276	chic/drpr/Rac2/Rho1/InR/Seipin/rl/spict/atl	9
GO:0099003	vesicle-mediated transport in synapse	20/826	112/12660	0.178571428571429	2.73694223452093	4.87787955867265	3.31152944893472e-05	0.000381186274612779	0.000238620762130276	Syx4/alphaSnap/Scamp/Rab5/w/Snap29/Vha13/Rap1/Syb/Cadps/Syx17/mnb/mth/Rab35/Rab11/Chc/Syx1A/Vps29/fwe/Syx8	20
GO:0048870	cell motility	48/826	402/12660	0.119402985074627	1.83007480756026	4.46832128478007	3.32486576903942e-05	0.000381186274612779	0.000238620762130276	N/Rab7/stai/egh/Frl/Cerk/Msp300/Fpps/Rab1/Rac2/sosie/Gbeta13F/kibra/Rab5/peb/kuz/RhoL/HSPC300/Rho1/Cortactin/par-1/Rap1/InR/mys/Diap1/14-3-3epsilon/Ppat-Dpck/kay/Shc/Rab11/scb/qm/LRR/Hrb27C/Rala/Ras85D/tai/Rap2l/Vhl/CG42674/CkIalpha/pbl/Mrtf/Csk/srp/Ggamma1/mod(mdg4)/cpb	48
GO:0060857	establishment of glial blood-brain barrier	7/826	16/12660	0.4375	6.70550847457627	6.03303776175196	3.33320778878145e-05	0.000381186274612779	0.000238620762130276	kune/pasi2/pasi1/pck/sinu/Cont/Nrx-IV	7
GO:0003007	heart morphogenesis	11/826	40/12660	0.275	4.21489104116223	5.38010210334986	3.42387801500922e-05	0.000387878762920998	0.000242810227404904	Gbeta13F/kuz/sinu/rl/Cat/arm/Cont/Nrx-IV/Ggamma1/p38a/mam	11
GO:0062197	cellular response to chemical stress	11/826	40/12660	0.275	4.21489104116223	5.38010210334986	3.42387801500922e-05	0.000387878762920998	0.000242810227404904	Sirup/Chchd2/Thor/Idh/rl/Sod1/GLaz/Atg9/p38a/CG5056/Ccs	11
GO:0033043	regulation of organelle organization	42/826	336/12660	0.125	1.91585956416465	4.4951751684736	3.54624620059513e-05	0.000398216528253364	0.000249281618445515	Akap200/Jupiter/stai/chic/CG6891/Rac2/Gbeta13F/Arpc3A/Sar1/endos/mlt/svr/HSPC300/Rho1/Cortactin/Src64B/sigmar/Syb/Sod1/SkpA/mys/Tango9/14-3-3epsilon/RhoGEF4/trbl/Drp1/Arpc3B/Fis1/LRR/CG9855/LamC/Vhl/mtm/Rab39/pbl/atl/CG14131/Atx2/Ggamma1/IKKepsilon/cpb/Cdk4	42
GO:0008154	actin polymerization or depolymerization	15/826	70/12660	0.214285714285714	3.28433068142511	5.06312989040959	3.56464028606409e-05	0.000398216528253364	0.000249281618445515	chic/CG6891/Arpc3A/svr/HSPC300/Cortactin/Src64B/Arpc3B/LamC/Mical/ALiX/Arpc4/CG14131/Atx2/cpb	15
GO:0046328	regulation of JNK cascade	15/826	70/12660	0.214285714285714	3.28433068142511	5.06312989040959	3.56464028606409e-05	0.000398216528253364	0.000249281618445515	ben/peb/sigmar/SkpA/Diap1/rdx/rpr/Alg-2/stck/Rala/slpr/ALiX/Atg9/Cka/cpb	15
GO:0023061	signal release	22/826	131/12660	0.16793893129771	2.57397926177846	4.78410155682638	3.66129739694371e-05	0.000407129521604846	0.000254861109125114	Syx4/alphaSnap/Rab1/SH3PX1/Scamp/Arl8/AdipoR/Snap29/Rap1/InR/Syb/Cadps/Syx17/mth/nemy/Chc/Gdi/Syx1A/Flo2/CanB2/Exn/Syx8	22
GO:0048707	instar larval or pupal morphogenesis	54/826	473/12660	0.114164904862579	1.74979139898336	4.390829366368	3.82020359519421e-05	0.00042278294147086	0.000264660074164366	N/Atg8a/Cyp18a1/chic/alphaSnap/Ubi-p63E/Lpin/cbt/Rab5/sax/RhoGAP19D/Atg18a/ash2/svr/Rho1/par-1/spen/Rap1/hid/emc/rl/Past1/mys/Diap1/RhoGAP71E/heph/Ppat-Dpck/ctp/Gug/myo/Arpc3B/kay/mirr/Shc/rpr/stck/TER94/elgi/arm/ewg/Phm/Ras85D/slpr/cic/CG42674/sds22/Mrtf/Exn/Atg9/br/mam/crol/fry/parvin	54
GO:0002221	pattern recognition receptor signaling pathway	17/826	87/12660	0.195402298850575	2.99490690490106	4.93272317166886	3.88967314573274e-05	0.00042278294147086	0.000264660074164366	ben/Eip75B/SH3PX1/PGRP-LA/Myd88/SkpA/eff/CG4968/scny/kay/Ubc4/casp/CG17985/key/IKKepsilon/akirin/Fadd	17
GO:0002757	immune response-activating signaling pathway	17/826	87/12660	0.195402298850575	2.99490690490106	4.93272317166886	3.88967314573274e-05	0.00042278294147086	0.000264660074164366	ben/Eip75B/SH3PX1/PGRP-LA/Myd88/SkpA/eff/CG4968/scny/kay/Ubc4/casp/CG17985/key/IKKepsilon/akirin/Fadd	17
GO:0002758	innate immune response-activating signaling pathway	17/826	87/12660	0.195402298850575	2.99490690490106	4.93272317166886	3.88967314573274e-05	0.00042278294147086	0.000264660074164366	ben/Eip75B/SH3PX1/PGRP-LA/Myd88/SkpA/eff/CG4968/scny/kay/Ubc4/casp/CG17985/key/IKKepsilon/akirin/Fadd	17
GO:0002764	immune response-regulating signaling pathway	17/826	87/12660	0.195402298850575	2.99490690490106	4.93272317166886	3.88967314573274e-05	0.00042278294147086	0.000264660074164366	ben/Eip75B/SH3PX1/PGRP-LA/Myd88/SkpA/eff/CG4968/scny/kay/Ubc4/casp/CG17985/key/IKKepsilon/akirin/Fadd	17
GO:0031329	regulation of cellular catabolic process	31/826	220/12660	0.140909090909091	2.15969623596742	4.58426103349263	3.93708773468378e-05	0.000425872862636989	0.00026659434985237	N/Atg8a/BI-1/Lsd-1/Atg18a/Lerp/Debcl/Hsp67Bc/sigmar/hid/S6k/InR/rl/Sod1/Syx17/CG3589/ifc/Rheb/scny/RagC-D/CG12384/RagA-B/Chc/Ras85D/Desat1/tapas/Rab39/CG4025/Atg4a/Rga/Dcp-1	31
GO:0060627	regulation of vesicle-mediated transport	23/826	141/12660	0.163120567375887	2.50012879295245	4.73235400372326	3.95339913927416e-05	0.000425872862636989	0.00026659434985237	Rab7/prtp/drpr/Rab5/Snap29/Rint1/Cortactin/Rab4/Rap1/Syb/sdt/Cadps/Syx7/mnb/Rab11/ClC-b/Chc/Flo1/mtm/Tomosyn/gzl/Vps29/srp	23
GO:0046530	photoreceptor cell differentiation	33/826	241/12660	0.136929460580913	2.09870093335879	4.54955209504672	4.03376533753332e-05	0.000432598922643018	0.000270804830847266	N/Bsg/ben/kibra/peb/klar/Src64B/Rap1/emc/rl/sdt/Past1/eff/14-3-3epsilon/mts/Mob2/mbt/myo/kay/Shc/Rab11/arm/Rala/Ras85D/PIG-V/msi/Nf-YB/Atx2/dos/br/Cka/fwe/fry	33
GO:0019915	lipid storage	14/826	63/12660	0.222222222222222	3.40597255851493	5.05767968336814	4.2101574099762e-05	0.000449518134082857	0.000281396175282527	Pi3K21B/Lsd-1/Indy/Rac2/spidey/Lsd-2/elm/InR/Seipin/trbl/Acsl/Fitm/bmm/Ubc2	14
GO:0060856	establishment of blood-brain barrier	8/826	22/12660	0.363636363636364	5.57340964120625	5.67199982773341	4.45940210156223e-05	0.000474032478901747	0.000296742036435975	kune/cold/pasi2/pasi1/pck/sinu/Cont/Nrx-IV	8
GO:0007416	synapse assembly	27/826	181/12660	0.149171270718232	2.28632964563295	4.60495737946926	4.50494699455993e-05	0.00047677355692426	0.00029845793800524	stai/Syx4/ben/Spn/Arl8/Got2/sax/HSPC300/par-1/Src64B/S6k/SkpA/Mob2/mnb/Tl/Rheb/spict/kay/scb/ewg/Snx16/Pak3/Mical/Nrx-IV/Mob4/atl/cpb	27
GO:0032869	cellular response to insulin stimulus	17/826	88/12660	0.193181818181818	2.96087387189082	4.87655077777667	4.5332925163593e-05	0.000477678377378821	0.000299024351228481	Pi3K21B/Hsp83/Pepck2/Ilp6/Lpin/Thor/Hnf4/S6k/InR/rl/SkpA/mts/trbl/Tl/Rheb/STUB1/Mob4	17
GO:0043408	regulation of MAPK cascade	22/826	133/12660	0.165413533834586	2.53527280671412	4.7023156724225	4.64933672270388e-05	0.000487776065734107	0.000305345455243939	ben/peb/CG7054/sigmar/Rap1/InR/SkpA/Diap1/mbt/rdx/rpr/Alg-2/stck/Pak3/Rala/Ras85D/slpr/Nf-YB/ALiX/Atg9/Cka/cpb	22
GO:0007552	metamorphosis	56/826	500/12660	0.112	1.71661016949153	4.3194168966047	4.7096498521505e-05	0.000491964722651046	0.00030796753419166	N/Atg8a/Cyp18a1/chic/Sox14/alphaSnap/Ubi-p63E/Lpin/cbt/Rab5/sax/RhoGAP19D/Atg18a/ash2/svr/shep/Rho1/par-1/spen/Rap1/hid/emc/rl/Past1/mys/Diap1/RhoGAP71E/heph/Ppat-Dpck/ctp/Gug/myo/Arpc3B/kay/mirr/Shc/rpr/stck/TER94/elgi/arm/ewg/Phm/Ras85D/slpr/cic/CG42674/sds22/Mrtf/Exn/Atg9/br/mam/crol/fry/parvin	56
GO:0007498	mesoderm development	18/826	97/12660	0.185567010309278	2.84416265195577	4.81684144313653	4.78739481640806e-05	0.000497930331551407	0.000311701976476659	N/Msp300/Gbeta13F/CG34417/RhoL/Six4/pcs/SPARC/Swip-1/sls/miple2/blow/Ras85D/pbl/amx/srp/Ggamma1/mam	18
GO:0051240	positive regulation of multicellular organismal process	30/826	212/12660	0.141509433962264	2.16889761980904	4.53438671394227	4.81659374920952e-05	0.000498817198147749	0.00031225715067159	N/E(spl)mbeta-HLH/Hsp83/chic/E(spl)m3-HLH/Rab1/Ilp6/peb/Sar1/sax/InR/Seipin/rl/mnb/Rheb/mbt/spict/nudC/Snx16/Pak3/Tmc/Ras85D/Mob4/Desat1/atl/Nf-YB/gzl/Cka/cpb/ari-1	30
GO:0043065	positive regulation of apoptotic process	14/826	64/12660	0.21875	3.35275423728814	4.98510334941877	5.07029800581004e-05	0.000522675359392044	0.000327192244084709	N/kibra/Tspo/sigmar/hid/rdx/rpr/TER94/Dp/E2f1/SCCRO3/Dcp-1/IKKepsilon/fwe	14
GO:0098542	defense response to other organism	54/826	478/12660	0.112970711297071	1.73148814167182	4.30710919162031	5.09029048724121e-05	0.000522675359392044	0.000327192244084709	crq/Npc2a/GILT1/N/Hsp27/cathD/ben/Eip75B/drpr/Rac2/SH3PX1/PGRP-LA/Wwox/Thor/sax/Atg18a/RhoL/cact/vir-1/Rho1/Myd88/Src64B/spen/rl/SkpA/eff/Rab14/CG4968/Tl/Dci/Ubc7/scny/CG9008/dl/kay/Shc/ClC-b/Ubc4/CG12744/Mcr/Rala/casp/Ras85D/CG17985/DIP1/key/Flo2/Exn/p38a/IKKepsilon/akirin/Fadd/tyf/CG13994	54
GO:0002218	activation of innate immune response	17/826	89/12660	0.191011235955056	2.92760562613924	4.82116745770661	5.26931826337635e-05	0.000538765464810471	0.000337264572165257	ben/Eip75B/SH3PX1/PGRP-LA/Myd88/SkpA/eff/CG4968/scny/kay/Ubc4/casp/CG17985/key/IKKepsilon/akirin/Fadd	17
GO:0031399	regulation of protein modification process	20/826	116/12660	0.172413793103448	2.64256491608917	4.69523631415744	5.57185252112197e-05	0.000566008639039848	0.000354318667316152	Atg8a/CG9286/endos/svr/Rho1/par-1/Hsp67Bc/mmy/Diap1/mats/Ndfip/Mob2/trbl/PPP1R15/STUB1/rpr/SCCRO3/Cka/fry/Lk6	20
GO:0007507	heart development	19/826	107/12660	0.177570093457944	2.7215948948881	4.72468687984282	5.60613612642037e-05	0.000566008639039848	0.000354318667316152	N/Gbeta13F/Sar1/kuz/sinu/rl/Cat/mys/Tl/scb/arm/qm/Cont/Nrx-IV/srp/Ggamma1/p38a/mam/akirin	19
GO:0072359	circulatory system development	19/826	107/12660	0.177570093457944	2.7215948948881	4.72468687984282	5.60613612642037e-05	0.000566008639039848	0.000354318667316152	N/Gbeta13F/Sar1/kuz/sinu/rl/Cat/mys/Tl/scb/arm/qm/Cont/Nrx-IV/srp/Ggamma1/p38a/mam/akirin	19
GO:0016322	neuron remodeling	13/826	57/12660	0.228070175438596	3.49560341531796	4.98884455450902	5.90046366868645e-05	0.00059324245135585	0.000371366901954608	chic/Sox14/drpr/shep/InR/SkpA/ced-6/eff/ctp/Mical/TSG101/Dcp-1/IKKepsilon	13
GO:0007155	cell adhesion	31/826	225/12660	0.137777777777778	2.11170298627926	4.44509531275491	6.08414225922513e-05	0.000604131780348809	0.000378183569175973	N/Bsg/egh/Fas3/Gbeta13F/peb/RhoL/par-1/Rab4/Src64B/sinu/Rap1/SPARC/mys/Vinc/mbt/RanBPM/stck/scb/arm/glec/kirre/NijC/Flo1/Cont/Nrx-IV/Arpc4/Flo2/Ggamma1/crol/parvin	31
GO:0002253	activation of immune response	17/826	90/12660	0.188888888888889	2.89507667473769	4.76655208717102	6.10891646933731e-05	0.000604131780348809	0.000378183569175973	ben/Eip75B/SH3PX1/PGRP-LA/Myd88/SkpA/eff/CG4968/scny/kay/Ubc4/casp/CG17985/key/IKKepsilon/akirin/Fadd	17
GO:0071375	cellular response to peptide hormone stimulus	17/826	90/12660	0.188888888888889	2.89507667473769	4.76655208717102	6.10891646933731e-05	0.000604131780348809	0.000378183569175973	Pi3K21B/Hsp83/Pepck2/Ilp6/Lpin/Thor/Hnf4/S6k/InR/rl/SkpA/mts/trbl/Tl/Rheb/STUB1/Mob4	17
GO:1901653	cellular response to peptide	17/826	90/12660	0.188888888888889	2.89507667473769	4.76655208717102	6.10891646933731e-05	0.000604131780348809	0.000378183569175973	Pi3K21B/Hsp83/Pepck2/Ilp6/Lpin/Thor/Hnf4/S6k/InR/rl/SkpA/mts/trbl/Tl/Rheb/STUB1/Mob4	17
GO:0007409	axonogenesis	41/826	333/12660	0.123123123123123	1.88709290404206	4.33397563225108	6.19918488074431e-05	0.000610556453764735	0.000382205383624837	N/fax/Bsg/bif/chic/egh/ben/Frl/Rac2/Fas3/Rab5/peb/kuz/Rho1/Src64B/mmy/spen/S6k/InR/Seipin/Mp/mys/14-3-3epsilon/Rheb/spict/Acsl/kay/mirr/Shc/CG13531/scb/CG15611/Pak3/Dlic/Cont/fend/DIP2/Mical/kra/pbl/atl	41
GO:0007032	endosome organization	9/826	29/12660	0.310344827586207	4.75661684896051	5.35058138831201	6.26184884084247e-05	0.000614221189144426	0.000384499490227169	ref(2)P/SH3PX1/Rab5/RabX1/Rab35/Pi4KIIalpha/Vha68-2/TSG101/IPIP	9
GO:0007269	neurotransmitter secretion	18/826	99/12660	0.181818181818182	2.78670482060313	4.71500589187053	6.33631619893322e-05	0.000616513346291366	0.000385934369502087	Syx4/alphaSnap/SH3PX1/Scamp/Arl8/Snap29/Rap1/Syb/Cadps/Syx17/mth/nemy/Chc/Gdi/Syx1A/CanB2/Exn/Syx8	18
GO:0099643	signal release from synapse	18/826	99/12660	0.181818181818182	2.78670482060313	4.71500589187053	6.33631619893322e-05	0.000616513346291366	0.000385934369502087	Syx4/alphaSnap/SH3PX1/Scamp/Arl8/Snap29/Rap1/Syb/Cadps/Syx17/mth/nemy/Chc/Gdi/Syx1A/CanB2/Exn/Syx8	18
GO:0008361	regulation of cell size	19/826	108/12660	0.175925925925926	2.69639494215765	4.67741950675899	6.39544196339858e-05	0.000619767126814489	0.000387971220354131	Pi3K21B/bif/chic/Thor/kuz/S6k/InR/Seipin/rl/Best1/trbl/Rheb/mbt/spict/Ras85D/Desat1/pbl/atl/p38a	19
GO:0035220	wing disc development	49/826	425/12660	0.115294117647059	1.76709870388834	4.24979193743655	6.79168283483867e-05	0.000655533227218629	0.000410360626020779	N/CG1943/Rab7/AnxB9/alphaSnap/drpr/Lpin/cbt/Rab5/peb/CtBP/sax/ash2/svr/Rho1/Snx3/par-1/spen/Rap1/emc/rl/Past1/mys/Su(Tpl)/14-3-3epsilon/heph/mts/Ndfip/Ppat-Dpck/ctp/Psn/Gug/myo/kay/mirr/Shc/stck/elgi/arm/Phm/Ras85D/cic/Mrtf/Wnk/mam/cpb/crol/fry/parvin	49
GO:0002376	immune system process	53/826	472/12660	0.11228813559322	1.72102638814791	4.21774070494395	7.01064845153299e-05	0.000673971900938211	0.00042190314648563	N/DnaJ-1/ben/Eip75B/Rac2/SH3PX1/fsd/PGRP-LA/Thor/Adgf-A/sax/kuz/RhoL/cact/Rho1/CG4080/Myd88/Src64B/InR/rl/Cat/SkpA/eff/lolal/CG4968/Tl/Ubc7/sls/scny/Drp1/dl/kay/Shc/ecd/Ubc4/LRR/DCTN3-p24/Rala/casp/E2f1/Ras85D/CG17985/key/Flo2/Exn/srp/p38a/CG1572/IKKepsilon/akirin/Fadd/Syx5/CG13994	53
GO:0043068	positive regulation of programmed cell death	17/826	91/12660	0.186813186813187	2.86326264534497	4.71268434224718	7.06432972809115e-05	0.000676437604519204	0.00042344666498792	N/ben/kibra/Tspo/Debcl/sigmar/hid/rdx/rpr/TER94/Dp/E2f1/Csk/SCCRO3/Dcp-1/IKKepsilon/fwe	17
GO:1903052	positive regulation of proteolysis involved in protein catabolic process	13/826	58/12660	0.224137931034483	3.43533439091592	4.91107766266039	7.15734817644561e-05	0.000682635618567717	0.000427326591770312	SkpA/UbcE2H/CG31855/trbl/PI31/scny/STUB1/RanBPM/rpr/TER94/CkIalpha/CG13605/ari-1	13
GO:0071310	cellular response to organic substance	34/826	259/12660	0.131274131274131	2.0120223994316	4.34745999561367	7.35634141786582e-05	0.000698852434697253	0.000437478240142456	Akap200/Drat/Pi3K21B/Hsp83/ben/Eip75B/BI-1/Pepck2/Chd64/Ilp6/Lpin/Thor/AdipoR/cact/Hnf4/Rap1/S6k/InR/rl/SkpA/mts/Herp/trbl/Tl/Rheb/Hydr2/RagC-D/STUB1/Oatp74D/Crtc/slpr/tai/Mob4/br	34
GO:0002682	regulation of immune system process	35/826	270/12660	0.12962962962963	1.98681732580038	4.33018983228289	7.50606837558856e-05	0.000710280117266478	0.000444631914095752	N/DnaJ-1/ben/Eip75B/SH3PX1/PGRP-LA/sax/cact/Myd88/Cat/SkpA/eff/CG4968/Tl/Ubc7/sls/scny/dl/kay/Ubc4/LRR/DCTN3-p24/Rala/casp/E2f1/Ras85D/CG17985/key/srp/p38a/CG1572/IKKepsilon/akirin/Fadd/CG13994	35
GO:0050803	regulation of synapse structure or activity	29/826	207/12660	0.140096618357488	2.14724356949854	4.39670929829291	7.69533464380174e-05	0.000723441313620287	0.000452870759284189	Syx4/Spn/drpr/Rab1/Rab5/Thor/Sar1/sax/HSPC300/Src64B/S6k/Sod1/SkpA/Rab2/mys/Mob2/mnb/Rheb/spict/myo/Rab11/scb/ewg/Snx16/Pak3/Mob4/atl/Atx2/cpb	29
GO:0070482	response to oxygen levels	16/826	83/12660	0.192771084337349	2.95457860497681	4.71984348793808	7.7413859458962e-05	0.000723441313620287	0.000452870759284189	Drat/Gpdh1/Hsp23/Hsp70Bc/Eip93F/SH3PX1/Arl8/Hsp70Ab/eIF1/InR/Hsp70Aa/Tm1/VhaAC39-1/Vhl/msi/Mrtf	16
GO:0048638	regulation of developmental growth	33/826	249/12660	0.132530120481928	2.03127279092156	4.34203966383964	7.75295765860998e-05	0.000723441313620287	0.000452870759284189	bif/chic/Syx4/Ilp6/kibra/sax/kuz/Rox8/HSPC300/Src64B/hid/InR/Seipin/SkpA/Syx7/Mob2/mnb/trbl/Tl/Rheb/mbt/spict/scb/ewg/Snx16/Ras85D/cic/Mob4/Desat1/TSG101/atl/Csk/cpb	33
GO:1902532	negative regulation of intracellular signal transduction	21/826	128/12660	0.1640625	2.5145656779661	4.54995230064997	7.76507667748256e-05	0.000723441313620287	0.000452870759284189	peb/cact/CG7054/par-1/Src64B/Rap1/SkpA/Diap1/mts/mnb/trbl/Rheb/stck/CG15547/LRR/Rala/CkIalpha/Mob4/Atg9/Cka/cpb	21
GO:0060560	developmental growth involved in morphogenesis	18/826	101/12660	0.178217821782178	2.73152254692782	4.61567528993586	8.31272013236877e-05	0.000771484372284841	0.000482945481374461	bif/chic/Frl/alphaSnap/Rac2/Rab5/kuz/Rho1/Seipin/mys/spict/kay/CG13531/Rab11/scb/arm/slpr/atl	18
GO:0042551	neuron maturation	13/826	59/12660	0.220338983050847	3.37710838429023	4.83499940531897	8.63987659635554e-05	0.000798774797969575	0.00050002915570761	chic/Sox14/drpr/shep/InR/SkpA/ced-6/eff/ctp/Mical/TSG101/Dcp-1/IKKepsilon	13
GO:0006836	neurotransmitter transport	21/826	129/12660	0.162790697674419	2.49507292077257	4.50908380148813	8.71771896403446e-05	0.000802895261840273	0.000502608546138588	Syx4/alphaSnap/SH3PX1/Scamp/Arl8/w/Snap29/CG43066/Rap1/Syb/Cadps/Syx17/mth/nemy/Chc/Gdi/Syx1A/CanB2/Exn/blot/Syx8	21
GO:0031330	negative regulation of cellular catabolic process	11/826	44/12660	0.25	3.8317191283293	4.97095250505069	8.93282271822814e-05	0.000819577993121083	0.000513051855139379	BI-1/InR/rl/ifc/Rheb/scny/RagC-D/CG12384/RagA-B/Ras85D/Rab39	11
GO:1902742	apoptotic process involved in development	8/826	24/12660	0.333333333333333	5.1089588377724	5.32300095418053	9.12361774990619e-05	0.000833912486004683	0.000522025178274138	cathD/Debcl/hid/Drep1/CG32579/Dp/E2f1/Dcp-1	8
GO:0032868	response to insulin	17/826	93/12660	0.182795698924731	2.80168710458486	4.60711420447658	9.37739772700889e-05	0.000851474187724371	0.000533018718513522	Pi3K21B/Hsp83/Pepck2/Ilp6/Lpin/Thor/Hnf4/S6k/InR/rl/SkpA/mts/trbl/Tl/Rheb/STUB1/Mob4	17
GO:0099504	synaptic vesicle cycle	19/826	111/12660	0.171171171171171	2.62351940318042	4.53877186663982	9.38632962845764e-05	0.000851474187724371	0.000533018718513522	Syx4/alphaSnap/Scamp/Rab5/w/Snap29/Vha13/Rap1/Syb/Cadps/Syx17/mnb/mth/Rab11/Chc/Syx1A/Vps29/fwe/Syx8	19
GO:0051960	regulation of nervous system development	30/826	220/12660	0.136363636363636	2.09002861545234	4.30886602218003	9.63026502963373e-05	0.000870330693502105	0.000544822799823552	N/bif/E(spl)mbeta-HLH/Hsp83/chic/E(spl)m3-HLH/Spn/Rab1/kibra/Sar1/sax/Src64B/InR/Seipin/SkpA/mts/Mob2/mnb/Rheb/spict/scb/ewg/nudC/Snx16/Pak3/Mob4/atl/Cka/cpb/ari-1	30
GO:1901800	positive regulation of proteasomal protein catabolic process	12/826	52/12660	0.230769230769231	3.5369715030732	4.8430405109256	0.000100015622706532	0.000900513796980831	0.000563717276448838	SkpA/UbcE2H/CG31855/trbl/PI31/scny/STUB1/RanBPM/TER94/CkIalpha/CG13605/ari-1	12
GO:0006457	protein folding	22/826	140/12660	0.157142857142857	2.40850916637842	4.42736647515444	0.000102562491337021	0.00092001223641722	0.000575923205120819	Hsp27/Hsp26/Hsp23/prtp/Hsp68/Hsp83/Hsp70Bc/DnaJ-1/Qsox1/zda/mlt/Hsp67Bc/CG14207/Hsp70Ab/Hsp70Aa/Hsp67Ba/CG7872/nudC/HIP-R/Tpr2/DnaJ-H/CG8206	22
GO:0009408	response to heat	16/826	85/12660	0.188235294117647	2.88505910838912	4.60685326667761	0.000104214654657072	0.000931370228472281	0.000583033253149704	Hsp27/Hsp26/Hsp23/Hsp83/Hsp70Bc/DnaJ-1/Hsp67Bc/CG14207/Hsp70Ab/Hsp70Aa/Su(Tpl)/CG5446/mth/Hsp67Ba/slpr/p38a	16
GO:0022411	cellular component disassembly	24/826	160/12660	0.15	2.29903147699758	4.36866356531996	0.000107449715425155	0.000956738610040217	0.000598913737172645	Atg8a/stai/Vamp7/alphaSnap/ref(2)P/Rab1/Sar1/Atg18a/Snap29/mlt/Sod1/Syx17/Drep1/Atg3/Fis1/TER94/Vhl/Mical/Vha100-1/Rab39/atl/Atg4a/Atg9/cpb	24
GO:0051301	cell division	35/826	275/12660	0.127272727272727	1.95069337442219	4.21097584094601	0.000108924494150581	0.000966304427887327	0.000604901892825403	N/chic/Pex13/alphaSnap/Rab1/Act42A/Gbeta13F/sax/Rint1/Rho1/Fim/InR/Pex12/eff/Diap1/mts/RhoGEF4/Rab35/Pex16/Pex2/Rab11/hfp/DCTN3-p24/CSN7/LamC/msi/Syx1A/pbl/ALiX/Mrtf/Ggamma1/IKKepsilon/mam/Pex10/Syx5	35
GO:0061057	peptidoglycan recognition protein signaling pathway	15/826	77/12660	0.194805194805195	2.98575516493192	4.61745749391934	0.000113621202422554	0.00100427824705356	0.000628673319746924	ben/Eip75B/SH3PX1/PGRP-LA/SkpA/eff/CG4968/scny/kay/Ubc4/casp/CG17985/key/akirin/Fadd	15
GO:0061572	actin filament bundle organization	10/826	38/12660	0.263157894736842	4.0333885561361	4.94743042511113	0.000116955916390996	0.0010299803877791	0.000644762735386395	Rac2/Rho1/Src64B/Fim/mys/RhoGEF4/ctp/Tm1/jvl/IKKepsilon	10
GO:0043434	response to peptide hormone	17/826	95/12660	0.178947368421053	2.74270421817255	4.50430903948816	0.000123308410469372	0.00107161883070402	0.000670828199036043	Pi3K21B/Hsp83/Pepck2/Ilp6/Lpin/Thor/Hnf4/S6k/InR/rl/SkpA/mts/trbl/Tl/Rheb/STUB1/Mob4	17
GO:1901652	response to peptide	17/826	95/12660	0.178947368421053	2.74270421817255	4.50430903948816	0.000123308410469372	0.00107161883070402	0.000670828199036043	Pi3K21B/Hsp83/Pepck2/Ilp6/Lpin/Thor/Hnf4/S6k/InR/rl/SkpA/mts/trbl/Tl/Rheb/STUB1/Mob4	17
GO:0042127	regulation of cell population proliferation	30/826	223/12660	0.134529147982063	2.06191163856285	4.22675364822443	0.000123399157156264	0.00107161883070402	0.000670828199036043	N/Pi3K21B/E(spl)mbeta-HLH/Hsp83/E(spl)m3-HLH/CG6770/kibra/Adgf-A/Rox8/InR/rl/Cat/Tango9/mats/mts/Tl/Rheb/sls/dl/hfp/DCTN3-p24/Rala/E2f1/Ras85D/sds22/Mob4/key/Csk/Cka/CG1572	30
GO:0065002	intracellular protein transmembrane transport	7/826	19/12660	0.368421052631579	5.64674397859054	5.35499131456838	0.000123460437188445	0.00107161883070402	0.000670828199036043	Pex13/Pex12/Pex5/Pex14/Pex6/Pex2/Pex10	7
GO:2000241	regulation of reproductive process	20/826	123/12660	0.16260162601626	2.4921750428158	4.39338695211765	0.000129546581188965	0.00112041541365223	0.000701374623679174	egh/peb/kuz/klar/endos/par-1/InR/SkpA/Diap1/kay/Gadd45/Rab11/TER94/elgi/Dp/Hrb27C/Tmc/E2f1/tai/Syx1A	20
GO:0110053	regulation of actin filament organization	15/826	78/12660	0.192307692307692	2.947476252561	4.55793967207129	0.000132342068328214	0.00114050503884279	0.000713950631770629	chic/CG6891/Arpc3A/svr/HSPC300/Cortactin/Src64B/mys/RhoGEF4/Arpc3B/LRR/LamC/CG14131/Atx2/cpb	15
GO:0006952	defense response	54/826	497/12660	0.108651911468813	1.66529443001837	3.99756624739491	0.000142778020412365	0.00122606179094319	0.000767508744303216	crq/Npc2a/GILT1/N/Hsp27/cathD/ben/Eip75B/drpr/Rac2/SH3PX1/PGRP-LA/Wwox/Thor/sax/Atg18a/RhoL/cact/vir-1/Rho1/Myd88/Src64B/spen/rl/SkpA/eff/Rab14/CG4968/Tl/Dci/Ubc7/scny/CG9008/dl/kay/Shc/ClC-b/Ubc4/CG12744/Mcr/Rala/casp/Ras85D/CG17985/DIP1/key/Flo2/Exn/p38a/IKKepsilon/akirin/Fadd/tyf/CG13994	54
GO:0043248	proteasome assembly	6/826	14/12660	0.428571428571429	6.56866136285022	5.5075973073174	0.000144458622310431	0.00123609452352862	0.00077378918632127	Hsp83/CG13319/PI31/CG12321/Sem1/Rpn13	6
GO:0009611	response to wounding	21/826	134/12660	0.156716417910448	2.40197318492284	4.31032327679427	0.000152139392970708	0.00129721680296226	0.000812051437280885	chic/drpr/udt/Rac2/cold/Rho1/InR/Seipin/rl/Tl/spict/kay/CG7627/scb/Ras85D/TTLL4A/mtm/CkIalpha/pbl/atl/Arpc4	21
GO:0002684	positive regulation of immune system process	25/826	174/12660	0.14367816091954	2.20213743007431	4.21833454614554	0.000157263993589976	0.00133619019905849	0.000836448594520442	N/DnaJ-1/ben/Eip75B/SH3PX1/PGRP-LA/Myd88/SkpA/eff/CG4968/Tl/Ubc7/scny/dl/kay/Ubc4/casp/Ras85D/CG17985/key/CG1572/IKKepsilon/akirin/Fadd/CG13994	25
GO:0051640	organelle localization	31/826	237/12660	0.130801687763713	2.0047813160879	4.12530841111415	0.000161229445526023	0.00136507597212033	0.000854530948586679	Rab7/Bsg/Hsp83/Syx4/Msp300/Arl8/Lsd-2/Sar1/klar/Syb/Cadps/Syx17/Syx7/ctp/Drp1/Rab35/jvl/Start1/CG13531/Rab11/CG6664/nudC/Pi4KIIalpha/LamC/egl/Gmap/Syx1A/ALiX/Arp1/Syx5/Syx8	31
GO:0045862	positive regulation of proteolysis	14/826	71/12660	0.197183098591549	3.02220100262592	4.51421064028488	0.000166554181747164	0.00140522811383185	0.000879665994873688	SkpA/UbcE2H/CG31855/trbl/PI31/scny/STUB1/RanBPM/rpr/TER94/pen-2/CkIalpha/CG13605/ari-1	14
GO:0048190	wing disc dorsal/ventral pattern formation	12/826	55/12660	0.218181818181818	3.34404578472375	4.60256521741159	0.000177442806293694	0.00149101612903578	0.000933368876989264	N/CG1943/Rab7/AnxB9/drpr/cbt/peb/Su(Tpl)/14-3-3epsilon/mts/Psn/cic	12
GO:1903050	regulation of proteolysis involved in protein catabolic process	15/826	80/12660	0.1875	2.87378934624697	4.44170160790725	0.000177957996337465	0.00149101612903578	0.000933368876989264	SkpA/UbcE2H/CG31855/trbl/PI31/scny/STUB1/RanBPM/rpr/TER94/Usp14/CkIalpha/CG15445/CG13605/ari-1	15
GO:0071417	cellular response to organonitrogen compound	20/826	126/12660	0.158730158730159	2.43283754179638	4.27032884931216	0.000181593374488051	0.00151621042435871	0.000949140383865794	Pi3K21B/Hsp83/Pepck2/Ilp6/Lpin/Thor/Hnf4/Rap1/S6k/InR/rl/SkpA/mts/trbl/Tl/Rheb/RagC-D/STUB1/Crtc/Mob4	20
GO:0035329	hippo signaling	16/826	89/12660	0.179775280898876	2.75539353048399	4.39044483470853	0.000182996751116917	0.00152265917394869	0.000953177269883033	kibra/Rox8/par-1/Src64B/Rap1/SkpA/Leash/14-3-3epsilon/mats/mts/mnb/elgi/CkIalpha/Mob4/Csk/Cka	16
GO:0035088	establishment or maintenance of apical/basal cell polarity	9/826	33/12660	0.272727272727273	4.18005723090469	4.83243205864028	0.00019040075133255	0.00156804441285134	0.000981588209672028	Rab5/Rho1/alc/sdt/Syx7/Ras85D/Cont/TSG101/Csk	9
GO:0061245	establishment or maintenance of bipolar cell polarity	9/826	33/12660	0.272727272727273	4.18005723090469	4.83243205864028	0.00019040075133255	0.00156804441285134	0.000981588209672028	Rab5/Rho1/alc/sdt/Syx7/Ras85D/Cont/TSG101/Csk	9
GO:1903034	regulation of response to wounding	9/826	33/12660	0.272727272727273	4.18005723090469	4.83243205864028	0.00019040075133255	0.00156804441285134	0.000981588209672028	chic/drpr/Rac2/Rho1/InR/Seipin/rl/spict/atl	9
GO:0040011	locomotion	32/826	251/12660	0.127490039840637	1.95402409731534	4.03321853255536	0.000205270873732526	0.00168475720515845	0.00105464985251047	bif/chic/Msp300/Rab1/Rac2/peb/w/kuz/klar/shep/Rho1/par-1/M6/mmy/S6k/InR/mys/Diap1/Tl/Rheb/sls/kay/Shc/scb/Hrb27C/tai/Rap2l/laza/pbl/Mlc2/br/Cka	32
GO:0030952	establishment or maintenance of cytoskeleton polarity	11/826	48/12660	0.229166666666667	3.51240920096852	4.60726246800114	0.00020707646772571	0.00169248011269198	0.00105948435523066	egh/Gbeta13F/Rho1/par-1/14-3-3epsilon/heph/jvl/Rab11/Chc/egl/Ggamma1	11
GO:0008654	phospholipid biosynthetic process	17/826	99/12660	0.171717171717172	2.63188788612517	4.30645337115898	0.000207614634627777	0.00169248011269198	0.00105948435523066	Pi3K21B/Hmgs/Agpat2/Fpps/Pis/elm/Taz/PIG-L/Idi/mino/Acsl/Fitm/frj/Pi4KIIalpha/PIG-V/bbc/SMSr	17
GO:0030097	hemopoiesis	16/826	90/12660	0.177777777777778	2.72477804681195	4.33821201460156	0.000209355148181466	0.00170092246653831	0.00106476922785895	N/Rac2/fsd/Adgf-A/RhoL/Rho1/Rap1/rl/mys/CG5721/lolal/Drp1/E2f1/Ras85D/srp/Syx5	16
GO:0050808	synapse organization	38/826	318/12660	0.119496855345912	1.83151354561652	3.96747371773638	0.000212265972572909	0.00171602994684958	0.00107422643738048	stai/Syx4/ben/Spn/drpr/Rab1/SH3PX1/Arl8/Thor/Got2/Sar1/sax/HSPC300/par-1/Src64B/S6k/Sod1/SkpA/Rab2/mys/CG42673/Mob2/mnb/Tl/Rheb/spict/kay/Rab11/scb/ewg/Snx16/Pak3/Mical/Nrx-IV/Mob4/atl/Atx2/cpb	38
GO:0046843	dorsal appendage formation	12/826	56/12660	0.214285714285714	3.28433068142511	4.52608525571578	0.000212636947413188	0.00171602994684958	0.00107422643738048	N/Rac2/cact/emc/rl/jvl/mirr/RanBPM/slpr/cic/Klc/br	12
GO:0006650	glycerophospholipid metabolic process	19/826	118/12660	0.161016949152542	2.46788689621209	4.23227754422345	0.000215868710370767	0.00173630399374887	0.0010869178925686	Pi3K21B/Agpat2/Pis/Taz/CG6707/CG15111/Seipin/PIG-L/sws/mino/CG18135/Acsl/frj/Plc21C/Pi4KIIalpha/PIG-V/mtm/rdgB/bbc	19
GO:0090136	epithelial cell-cell adhesion	5/826	10/12660	0.5	7.6634382566586	5.56899792757747	0.000223312223892843	0.00179020729652302	0.00112066109909505	egh/peb/Rab4/Src64B/RanBPM	5
GO:0061564	axon development	41/826	353/12660	0.11614730878187	1.78017545905384	3.92760205585402	0.000224246466362051	0.00179174411699215	0.00112162314126714	N/fax/Bsg/bif/chic/egh/ben/Frl/Rac2/Fas3/Rab5/peb/kuz/Rho1/Src64B/mmy/spen/S6k/InR/Seipin/Mp/mys/14-3-3epsilon/Rheb/spict/Acsl/kay/mirr/Shc/CG13531/scb/CG15611/Pak3/Dlic/Cont/fend/DIP2/Mical/kra/pbl/atl	41
GO:0009798	axis specification	29/826	220/12660	0.131818181818182	2.02036099493727	4.03347101086744	0.000226945748608197	0.00180002089481477	0.00112680436410635	N/Hsp83/chic/sax/klar/cact/par-1/Myd88/rl/14-3-3epsilon/heph/Tl/Tm1/Rab35/dl/jvl/Shc/Rab11/TER94/Chc/Dp/Hrb27C/Ras85D/egl/cic/Psc/Syx1A/dos/IKKepsilon	29
GO:0007220	Notch receptor processing	6/826	15/12660	0.4	6.13075060532688	5.25280234013201	0.000227520254006839	0.00180002089481477	0.00112680436410635	Rab5/kuz/aph-1/Psn/pen-2/cm	6
GO:0034614	cellular response to reactive oxygen species	6/826	15/12660	0.4	6.13075060532688	5.25280234013201	0.000227520254006839	0.00180002089481477	0.00112680436410635	Sirup/rl/Sod1/p38a/CG5056/Ccs	6
GO:0035162	embryonic hemopoiesis	8/826	27/12660	0.296296296296296	4.54129674468657	4.86647946726502	0.000231140163202766	0.0018226837052558	0.00114099117370474	N/Rac2/RhoL/Rho1/Rap1/mys/Ras85D/srp	8
GO:0008286	insulin receptor signaling pathway	15/826	82/12660	0.182926829268293	2.80369692316778	4.3290104737205	0.000236608251071935	0.0018597254392071	0.00116417911979505	Pi3K21B/Hsp83/Ilp6/Lpin/Thor/S6k/InR/rl/SkpA/mts/trbl/Tl/Rheb/STUB1/Mob4	15
GO:0051017	actin filament bundle assembly	9/826	34/12660	0.264705882352941	4.0571143711722	4.71565683962559	0.000244120530954759	0.00191254169218777	0.00119724183841449	Rac2/Rho1/Src64B/Fim/mys/RhoGEF4/ctp/Tm1/jvl	9
GO:0010243	response to organonitrogen compound	27/826	200/12660	0.135	2.06912832929782	4.0263335993235	0.000249863050423299	0.00195119592450298	0.00122143920067257	Pi3K21B/Hsp83/Pepck2/Ilp6/Lpin/Thor/Hnf4/Rap1/S6k/InR/rl/SkpA/mts/trbl/Tl/Ubc7/Rheb/Rpt4/RagC-D/STUB1/TER94/Crtc/casp/Mob4/CG13605/Faf2/CG8042	27
GO:0006638	neutral lipid metabolic process	11/826	49/12660	0.224489795918367	3.44072738054059	4.52237416504099	0.000251506796185468	0.00195140160513033	0.00122156795574935	Gpdh1/Lsd-1/Pepck2/Lpin/Thor/CG15111/Seipin/mino/Hydr2/CG17646/bmm	11
GO:0006639	acylglycerol metabolic process	11/826	49/12660	0.224489795918367	3.44072738054059	4.52237416504099	0.000251506796185468	0.00195140160513033	0.00122156795574935	Gpdh1/Lsd-1/Pepck2/Lpin/Thor/CG15111/Seipin/mino/Hydr2/CG17646/bmm	11
GO:0033500	carbohydrate homeostasis	12/826	57/12660	0.210526315789474	3.22671084490888	4.45131394071062	0.000253605563606875	0.00195682119910861	0.00122496059533704	Pepck2/Rab1/AdipoR/Hnf4/InR/Pgd/trbl/Rheb/CkIalpha/Desat1/Hex-A/Men-b	12
GO:0007300	ovarian nurse cell to oocyte transport	7/826	21/12660	0.333333333333333	5.1089588377724	4.97862049074626	0.000253909191479575	0.00195682119910861	0.00122496059533704	chic/Msp300/Cortactin/Src64B/pcs/rngo/Dcp-1	7
GO:0042742	defense response to bacterium	34/826	276/12660	0.123188405797101	1.88809348352458	3.94100235041318	0.000254638150236263	0.00195682119910861	0.00122496059533704	Npc2a/GILT1/Hsp27/cathD/ben/Eip75B/drpr/Rac2/SH3PX1/PGRP-LA/Wwox/Thor/sax/Myd88/SkpA/eff/Rab14/CG4968/Tl/Dci/Ubc7/scny/kay/ClC-b/Ubc4/Rala/casp/CG17985/key/p38a/akirin/Fadd/tyf/CG13994	34
GO:0061640	cytoskeleton-dependent cytokinesis	17/826	101/12660	0.168316831683168	2.57977129432072	4.21115586388613	0.000266045437461324	0.00203799250982278	0.00127577344279699	chic/alphaSnap/Rab1/Act42A/Rint1/Rho1/RhoGEF4/Rab35/Pex2/Rab11/DCTN3-p24/LamC/Syx1A/pbl/ALiX/Pex10/Syx5	17
GO:0007560	imaginal disc morphogenesis	48/826	438/12660	0.10958904109589	1.67965770008956	3.82454784429326	0.000271492540450664	0.00206836469072737	0.00129478628097532	N/Cyp18a1/chic/alphaSnap/Lpin/cbt/Rab5/sax/RhoGAP19D/ash2/svr/Rho1/par-1/spen/Rap1/hid/emc/rl/Past1/mys/Diap1/RhoGAP71E/heph/Ppat-Dpck/ctp/Gug/myo/Arpc3B/kay/mirr/Shc/rpr/stck/elgi/arm/ewg/Phm/Ras85D/slpr/cic/CG42674/sds22/Mrtf/Exn/mam/crol/fry/parvin	48
GO:0035330	regulation of hippo signaling	15/826	83/12660	0.180722891566265	2.76991744216576	4.27393060188193	0.000271724660986563	0.00206836469072737	0.00129478628097532	kibra/Rox8/par-1/Src64B/Rap1/SkpA/Leash/14-3-3epsilon/mts/mnb/elgi/CkIalpha/Mob4/Csk/Cka	15
GO:0031349	positive regulation of defense response	24/826	170/12660	0.141176470588235	2.16379433129184	4.03592809446541	0.000276672197016408	0.00209940255157419	0.00131421583157413	Npc2a/GILT1/ben/Eip75B/drpr/SH3PX1/PGRP-LA/Myd88/SkpA/eff/CG4968/Tl/Ubc7/scny/dl/kay/Ubc4/casp/CG17985/key/IKKepsilon/akirin/Fadd/CG13994	24
GO:0061136	regulation of proteasomal protein catabolic process	13/826	66/12660	0.196969696969697	3.01893022232005	4.3444557053144	0.000285719785970747	0.00216125969764079	0.00135293810548762	SkpA/UbcE2H/CG31855/trbl/PI31/scny/STUB1/RanBPM/TER94/Usp14/CkIalpha/CG13605/ari-1	13
GO:0008064	regulation of actin polymerization or depolymerization	12/826	58/12660	0.206896551724138	3.171077899307	4.3781799390482	0.000301092193652722	0.00227042332276256	0.00142127400622255	chic/CG6891/Arpc3A/svr/HSPC300/Cortactin/Src64B/Arpc3B/LamC/CG14131/Atx2/cpb	12
GO:0002052	positive regulation of neuroblast proliferation	8/826	28/12660	0.285714285714286	4.37910757523348	4.72899566849952	0.000305269278221817	0.0022876235041902	0.00143204123650967	N/E(spl)mbeta-HLH/Hsp83/E(spl)m3-HLH/InR/Rheb/Mob4/Cka	8
GO:0007430	terminal branching, open tracheal system	8/826	28/12660	0.285714285714286	4.37910757523348	4.72899566849952	0.000305269278221817	0.0022876235041902	0.00143204123650967	Vha13/rl/Rheb/VhaAC39-1/Ras85D/Vha100-1/TSG101/Vha26	8
GO:0008284	positive regulation of cell population proliferation	16/826	93/12660	0.172043010752688	2.63688198078575	4.18568918295468	0.000309149875703793	0.00230742248283942	0.00144443530127361	N/E(spl)mbeta-HLH/Hsp83/E(spl)m3-HLH/Adgf-A/InR/rl/Tango9/Tl/Rheb/dl/Rala/Ras85D/Mob4/Cka/CG1572	16
GO:0000302	response to reactive oxygen species	9/826	35/12660	0.257142857142857	3.94119681771013	4.60326903096933	0.000309823822809769	0.00230742248283942	0.00144443530127361	Sirup/rl/Cat/Sod1/mth/GLaz/p38a/CG5056/Ccs	9
GO:0040012	regulation of locomotion	19/826	122/12660	0.155737704918033	2.38697257174612	4.06684477527296	0.000335201191092613	0.00248873992032762	0.00155793913916729	chic/Rab1/peb/kuz/Rho1/par-1/mmy/S6k/InR/mys/Diap1/Rheb/kay/Shc/scb/Hrb27C/tai/Rap2l/pbl	19
GO:0034389	lipid droplet organization	6/826	16/12660	0.375	5.74757869249395	5.02011725271026	0.000344033159678255	0.00253095126312082	0.00158436323536039	Lsd-1/Lsd-2/Rab18/Seipin/Gpat4/Fitm	6
GO:0048137	spermatocyte division	6/826	16/12660	0.375	5.74757869249395	5.02011725271026	0.000344033159678255	0.00253095126312082	0.00158436323536039	Pex13/Pex12/Pex16/Pex2/Rab11/Pex10	6
GO:0055092	sterol homeostasis	6/826	16/12660	0.375	5.74757869249395	5.02011725271026	0.000344033159678255	0.00253095126312082	0.00158436323536039	Npc2a/CG8112/GstE14/InR/Rheb/Npc1a	6
GO:0043254	regulation of protein-containing complex assembly	16/826	94/12660	0.170212765957447	2.60883004481995	4.13618074304729	0.000350481967492994	0.00256640267179366	0.00160655564552704	Jupiter/chic/CG6891/Thor/Arpc3A/Sar1/svr/Cortactin/mxt/PI31/Rpt4/Arpc3B/LamC/CG14131/Atx2/cpb	16
GO:0031346	positive regulation of cell projection organization	14/826	76/12660	0.184210526315789	2.82337198929527	4.21208048667404	0.000350979229876464	0.00256640267179366	0.00160655564552704	chic/Rab1/Sar1/HSPC300/mmy/S6k/Seipin/Rheb/spict/Rab35/nudC/kra/atl/Flo2	14
GO:0007033	vacuole organization	12/826	59/12660	0.203389830508475	3.1173308162679	4.30661609928045	0.000355907536892511	0.00257899365321811	0.00161443753893079	Rab7/Atg8a/Rab1/SH3PX1/Snx6/Atg18a/Atg3/Rab14/Rab19/TER94/Atg4a/Atg9	12
GO:0007450	dorsal/ventral pattern formation, imaginal disc	12/826	59/12660	0.203389830508475	3.1173308162679	4.30661609928045	0.000355907536892511	0.00257899365321811	0.00161443753893079	N/CG1943/Rab7/AnxB9/drpr/cbt/peb/Su(Tpl)/14-3-3epsilon/mts/Psn/cic	12
GO:0030832	regulation of actin filament length	12/826	59/12660	0.203389830508475	3.1173308162679	4.30661609928045	0.000355907536892511	0.00257899365321811	0.00161443753893079	chic/CG6891/Arpc3A/svr/HSPC300/Cortactin/Src64B/Arpc3B/LamC/CG14131/Atx2/cpb	12
GO:0031347	regulation of defense response	29/826	227/12660	0.127753303964758	1.95805911403612	3.84805445797709	0.000387012570440749	0.00277233841518164	0.0017354704237074	Npc2a/GILT1/ben/Eip75B/drpr/SH3PX1/PGRP-LA/sax/Atg18a/cact/Myd88/SkpA/eff/CG4968/Tl/Ubc7/scny/dl/kay/Ubc4/Rala/casp/CG17985/key/p38a/IKKepsilon/akirin/Fadd/CG13994	29
GO:0070936	protein K48-linked ubiquitination	5/826	11/12660	0.454545454545455	6.96676205150781	5.23035186425003	0.000387449597907075	0.00277233841518164	0.0017354704237074	CG14435/Diap1/CG2924/rdx/CG7656	5
GO:1902600	proton transmembrane transport	13/826	68/12660	0.191176470588235	2.9301381569577	4.21618284029768	0.000388401077065508	0.00277233841518164	0.0017354704237074	Vha16-1/elm/Vha13/Vha36-1/VhaAC39-1/VhaM9.7-b/VhaM9.7-c/Vha100-1/Vha14-1/VhaSFD/Vha68-2/Vha44/Vha26	13
GO:0016241	regulation of macroautophagy	9/826	36/12660	0.25	3.8317191283293	4.49497078163046	0.000389483101013915	0.00277233841518164	0.0017354704237074	Debcl/hid/rl/ifc/Rheb/scny/Ras85D/Rab39/Dcp-1	9
GO:0034332	adherens junction organization	9/826	36/12660	0.25	3.8317191283293	4.49497078163046	0.000389483101013915	0.00277233841518164	0.0017354704237074	Rac2/Rho1/Src64B/Rap1/sdt/Rab11/arm/kirre/Csk	9
GO:0046330	positive regulation of JNK cascade	9/826	36/12660	0.25	3.8317191283293	4.49497078163046	0.000389483101013915	0.00277233841518164	0.0017354704237074	ben/sigmar/rdx/rpr/Alg-2/slpr/ALiX/Atg9/Cka	9
GO:2000179	positive regulation of neural precursor cell proliferation	8/826	29/12660	0.275862068965517	4.22810386574267	4.59781584282683	0.000397707674341204	0.00282255475936861	0.00176690561201123	N/E(spl)mbeta-HLH/Hsp83/E(spl)m3-HLH/InR/Rheb/Mob4/Cka	8
GO:0045089	positive regulation of innate immune response	19/826	124/12660	0.153225806451613	2.34847301413731	3.98655308625764	0.00041395200156787	0.00292922633367528	0.00183368150100291	ben/Eip75B/SH3PX1/PGRP-LA/Myd88/SkpA/eff/CG4968/Ubc7/scny/kay/Ubc4/casp/CG17985/key/IKKepsilon/akirin/Fadd/CG13994	19
GO:0000041	transition metal ion transport	10/826	44/12660	0.227272727272727	3.48338102575391	4.35946100990958	0.000429730718639711	0.00303198895929129	0.00189801040704212	Fer2LCH/Fer1HCH/Mvl/Zip99C/Zip88E/Tsf2/CG42542/Psn/CG7627/ATP7	10
GO:0048640	negative regulation of developmental growth	16/826	96/12660	0.166666666666667	2.5544794188862	4.03906246972864	0.000447606338482803	0.00314737171178992	0.00197023945140076	bif/kibra/Rox8/Src64B/SkpA/Syx7/Mob2/trbl/Tl/spict/scb/ewg/cic/Mob4/TSG101/Csk	16
GO:0035295	tube development	31/826	251/12660	0.123505976095618	1.89296084427423	3.77506840352136	0.000448692859036772	0.00314737171178992	0.00197023945140076	N/Rac2/Sar1/klar/Rho1/Vha13/mmy/SPARC/emc/rl/mys/lolal/Rheb/Rab35/VhaAC39-1/Shc/ecd/scb/arm/qm/Dlic/Ras85D/Pngl/Vhl/Vha100-1/Vha68-2/pbl/TSG101/srp/Ggamma1/Vha26	31
GO:0009953	dorsal/ventral pattern formation	22/826	155/12660	0.141935483870968	2.17542763414825	3.88994838577835	0.0004537937341136	0.0031739254504815	0.00198686196324338	N/CG1943/Rab7/AnxB9/drpr/cbt/peb/sax/cact/Myd88/Su(Tpl)/14-3-3epsilon/mts/lolal/Tl/Psn/dl/jvl/Shc/Dp/egl/cic	22
GO:0010975	regulation of neuron projection development	19/826	125/12660	0.152	2.32968523002421	3.94698633828517	0.000459022953624511	0.0032012207719536	0.00200394870231571	bif/chic/Rab1/Rac2/Sar1/Rho1/mmy/S6k/Seipin/Rheb/spict/Fitm/Shc/nudC/Pak3/Dlic/pbl/atl/fry	19
GO:0030100	regulation of endocytosis	14/826	78/12660	0.179487179487179	2.7509778357236	4.09804809268767	0.000463090574733908	0.0032116807055675	0.002010496570109	prtp/drpr/Rab5/Snap29/Cortactin/Rab4/sdt/Syx7/mnb/ClC-b/Chc/Flo1/Vps29/srp	14
GO:1901699	cellular response to nitrogen compound	20/826	135/12660	0.148148148148148	2.27064837234329	3.92127537950765	0.000463184784723369	0.0032116807055675	0.002010496570109	Pi3K21B/Hsp83/Pepck2/Ilp6/Lpin/Thor/Hnf4/Rap1/S6k/InR/rl/SkpA/mts/trbl/Tl/Rheb/RagC-D/STUB1/Crtc/Mob4	20
GO:0016079	synaptic vesicle exocytosis	12/826	61/12660	0.19672131147541	3.01512324852142	4.16794936447714	0.000491119835158622	0.00339562224136892	0.00212564308084036	Syx4/alphaSnap/Scamp/Snap29/Rap1/Syb/Cadps/Syx17/mth/Chc/Syx1A/Syx8	12
GO:0043410	positive regulation of MAPK cascade	13/826	70/12660	0.185714285714286	2.84641992390176	4.0925177702917	0.000520864360298736	0.00359098771828814	0.00224794092339454	ben/sigmar/Rap1/InR/rdx/rpr/Alg-2/Ras85D/slpr/Nf-YB/ALiX/Atg9/Cka	13
GO:0060249	anatomical structure homeostasis	15/826	88/12660	0.170454545454545	2.61253576931543	4.01025923837987	0.000522707807004168	0.00359343002364974	0.00224946979472479	N/cold/peb/M6/InR/mys/sws/Rab19/RanBPM/arm/tai/Atg9/Csk/srp/IKKepsilon	15
GO:0002833	positive regulation of response to biotic stimulus	23/826	167/12660	0.137724550898204	2.11088718446883	3.81784913859948	0.000526285482194453	0.00360774678561141	0.00225843201838828	Npc2a/GILT1/ben/Eip75B/SH3PX1/PGRP-LA/Myd88/SkpA/eff/CG4968/Tl/Ubc7/scny/dl/kay/Ubc4/casp/CG17985/key/IKKepsilon/akirin/Fadd/CG13994	23
GO:0001751	compound eye photoreceptor cell differentiation	27/826	210/12660	0.128571428571429	1.97059840885507	3.74704136788549	0.000548440440877756	0.00374897105903123	0.00234683772971397	N/kibra/klar/Src64B/Rap1/emc/rl/Past1/eff/14-3-3epsilon/mts/Mob2/mbt/myo/kay/Shc/Rab11/Rala/Ras85D/PIG-V/msi/Nf-YB/Atx2/dos/br/Cka/fry	27
GO:0009895	negative regulation of catabolic process	12/826	62/12660	0.193548387096774	2.96649222838397	4.10073040444715	0.000573498659127763	0.00390918718778331	0.00244713225051543	BI-1/Lsd-2/InR/rl/ifc/Rheb/scny/RagC-D/CG12384/RagA-B/Ras85D/Rab39	12
GO:0001745	compound eye morphogenesis	39/826	346/12660	0.11271676300578	1.72759590757044	3.62537272909548	0.000576011642008966	0.00391525659765531	0.00245093167170605	N/Frl/alphaSnap/kibra/peb/klar/Rho1/Src64B/M6/Rap1/emc/rl/Past1/eff/Diap1/14-3-3epsilon/mts/Mob2/mbt/myo/rdx/kay/mirr/Shc/ecd/Rab11/Chc/arm/kirre/Rala/Ras85D/PIG-V/msi/Nf-YB/Atx2/dos/br/Cka/fry	39
GO:0019637	organophosphate metabolic process	45/826	417/12660	0.107913669064748	1.65397947985437	3.58766732615997	0.000582856787990576	0.00395065570062152	0.00247309133875363	N/Gpdh1/Pi3K21B/Hmgs/Gfat1/Agpat2/Fpps/Pis/elm/scu/Idh/Taz/CG6707/CG15111/CG11426/Seipin/CG6178/PIG-L/sws/Idi/mino/Pgd/Ppat-Dpck/CG18135/CG2246/ScsbetaG/IP3K1/Acsl/Zw/muc/Fitm/Dpck/CG5828/frj/Plc21C/Pi4KIIalpha/DIP2/PIG-V/laza/Vha68-2/mtm/Hex-A/rdgB/bbc/SMSr	45
GO:0002831	regulation of response to biotic stimulus	28/826	222/12660	0.126126126126126	1.9331195602382	3.70563334234278	0.000595609402686908	0.00402578568258686	0.00252012234367009	Npc2a/GILT1/ben/Eip75B/SH3PX1/PGRP-LA/sax/Atg18a/cact/Myd88/SkpA/eff/CG4968/Tl/Ubc7/scny/dl/kay/Ubc4/Rala/casp/CG17985/key/p38a/IKKepsilon/akirin/Fadd/CG13994	28
GO:0048588	developmental cell growth	14/826	80/12660	0.175	2.68220338983051	3.98755896248562	0.000604349812189384	0.00407345278439381	0.00254996171858796	bif/chic/Frl/Rab5/kuz/InR/Seipin/spict/kay/Pex2/CG13531/scb/atl/Pex10	14
GO:0033619	membrane protein proteolysis	5/826	12/12660	0.416666666666667	6.3861985472155	4.9315789947957	0.00062863846047378	0.00421362390312009	0.00263770816017507	kuz/aph-1/Psn/pen-2/SppL	5
GO:0061343	cell adhesion involved in heart morphogenesis	5/826	12/12660	0.416666666666667	6.3861985472155	4.9315789947957	0.00062863846047378	0.00421362390312009	0.00263770816017507	Gbeta13F/sinu/Cont/Nrx-IV/Ggamma1	5
GO:0008293	torso signaling pathway	8/826	31/12660	0.258064516129032	3.95532297117863	4.35236446575057	0.000650682732843487	0.00433728573025231	0.00271511986516547	Src64B/Rap1/rl/Shc/Ras85D/cic/gcl/dos	8
GO:0036099	female germ-line stem cell population maintenance	8/826	31/12660	0.258064516129032	3.95532297117863	4.35236446575057	0.000650682732843487	0.00433728573025231	0.00271511986516547	N/fax/AdipoR/S6k/InR/mxt/CSN7/Rga	8
GO:0048663	neuron fate commitment	17/826	109/12660	0.155963302752294	2.39043028189351	3.8516537876624	0.000665313036926748	0.00442259051819351	0.00276852024935446	N/kibra/Src64B/Rap1/emc/rl/14-3-3epsilon/mts/myo/kay/Rala/Ras85D/msi/dos/br/Cka/mam	17
GO:0030041	actin filament polymerization	12/826	63/12660	0.19047619047619	2.91940505015565	4.03484898111992	0.000667174636052902	0.00442278130987817	0.0027686396840252	chic/CG6891/Arpc3A/svr/Cortactin/Arpc3B/LamC/ALiX/Arpc4/CG14131/Atx2/cpb	12
GO:0045176	apical protein localization	6/826	18/12660	0.333333333333333	5.1089588377724	4.60875998302198	0.000712470772254561	0.00471011499575412	0.00294850918005853	Gbeta13F/sdt/Rheb/Rab35/Ggamma1/Vha26	6
GO:0140546	defense response to symbiont	39/826	350/12660	0.111428571428571	1.70785195434106	3.54790001512846	0.000720522080918797	0.00475032727119415	0.0029736818697684	ben/Eip75B/Rac2/SH3PX1/PGRP-LA/Thor/sax/Atg18a/RhoL/cact/vir-1/Rho1/Myd88/Src64B/rl/SkpA/eff/CG4968/Tl/Ubc7/scny/CG9008/dl/kay/Shc/Ubc4/Rala/casp/Ras85D/CG17985/DIP1/key/Flo2/Exn/p38a/IKKepsilon/akirin/Fadd/CG13994	39
GO:0061061	muscle structure development	30/826	247/12660	0.121457489878543	1.86156394898589	3.61261398023467	0.000727890798555018	0.00478583241665738	0.00299590791890564	N/Bsg/Msp300/Rac2/klar/Six4/Rho1/pcs/mys/Tl/sls/Gug/Sply/CAP/crp/blow/ewg/kirre/Pak3/C3G/LamC/Ras85D/Mical/atl/Flo2/Mlc2/CanB2/br/akirin/parvin	30
GO:0010001	glial cell differentiation	9/826	39/12660	0.230769230769231	3.5369715030732	4.19203548501989	0.000734994595214105	0.00481940749524901	0.003016925755527	N/kune/pasi2/pasi1/pck/sinu/spen/Cont/Nrx-IV	9
GO:0000910	cytokinesis	17/826	110/12660	0.154545454545455	2.36869909751266	3.80895991025612	0.000740250912108562	0.00484071937918147	0.00303026689167248	chic/alphaSnap/Rab1/Act42A/Rint1/Rho1/RhoGEF4/Rab35/Pex2/Rab11/DCTN3-p24/LamC/Syx1A/pbl/ALiX/Pex10/Syx5	17
GO:0034976	response to endoplasmic reticulum stress	15/826	91/12660	0.164835164835165	2.52640821648086	3.86069034317754	0.000752694392254108	0.00490878802299774	0.00307287753309999	BI-1/ReepA/shep/Cat/Herp/PPP1R15/Ubc7/Rpt4/TER94/CG15611/casp/CG9003/CG13605/Faf2/CG8042	15
GO:0051604	protein maturation	31/826	259/12660	0.11969111969112	1.83449101124646	3.58481817213808	0.000766384202161391	0.00498459590246748	0.0031203328985717	Hsp27/Hsp26/Hsp23/prtp/Hsp68/Hsp83/Hsp70Bc/DnaJ-1/Qsox1/zda/mlt/svr/Hsp67Bc/CG14207/Hsp70Ab/Hsp70Aa/aph-1/Tsp42Ef/CG3589/Psn/Hsp67Ba/CG7872/pen-2/nudC/HIP-R/SppL/Atg4a/Tpr2/DnaJ-H/Naa80/CG8206	31
GO:0048592	eye morphogenesis	40/826	363/12660	0.110192837465565	1.68891201248674	3.51836931740911	0.000771026950924118	0.00498790357260026	0.00312240348405844	N/Frl/alphaSnap/kibra/peb/klar/Rho1/Src64B/M6/Rap1/emc/rl/Past1/eff/Diap1/14-3-3epsilon/mts/Mob2/mbt/myo/rdx/kay/mirr/Shc/ecd/Rab11/Chc/arm/kirre/Rala/Ras85D/cic/PIG-V/msi/Nf-YB/Atx2/dos/br/Cka/fry	40
GO:0090596	sensory organ morphogenesis	40/826	363/12660	0.110192837465565	1.68891201248674	3.51836931740911	0.000771026950924118	0.00498790357260026	0.00312240348405844	N/Frl/alphaSnap/kibra/peb/klar/Rho1/Src64B/M6/Rap1/emc/rl/Past1/eff/Diap1/14-3-3epsilon/mts/Mob2/mbt/myo/rdx/kay/mirr/Shc/ecd/Rab11/Chc/arm/kirre/Rala/Ras85D/cic/PIG-V/msi/Nf-YB/Atx2/dos/br/Cka/fry	40
GO:0036293	response to decreased oxygen levels	13/826	73/12660	0.178082191780822	2.72944376264553	3.91499038192762	0.000790018799412155	0.00509709990102013	0.00319075985689964	Drat/Hsp23/Hsp70Bc/Eip93F/SH3PX1/Arl8/Hsp70Ab/eIF1/InR/Hsp70Aa/Vhl/msi/Mrtf	13
GO:0035096	larval midgut cell programmed cell death	7/826	25/12660	0.28	4.29152542372881	4.35214680362382	0.000834286368361303	0.00536835468494886	0.00336056403817114	Atg8a/Ubi-p63E/Atg18a/hid/rpr/TER94/Atg9	7
GO:0035222	wing disc pattern formation	14/826	83/12660	0.168674698795181	2.58525627935471	3.82801771582578	0.000883809928381548	0.00567189722655499	0.00355058019940515	N/CG1943/Rab7/AnxB9/drpr/cbt/peb/sax/spen/Su(Tpl)/14-3-3epsilon/mts/Psn/cic	14
GO:0031929	TOR signaling	12/826	65/12660	0.184615384615385	2.82957720245856	3.90689980507584	0.000893240024985103	0.00567898048121571	0.00355501428252429	scyl/REPTOR-BP/S6k/chrb/Rheb/RagC-D/Shc/RagA-B/REPTOR/Ras85D/Atg9/Cdk4	12
GO:0042386	hemocyte differentiation	10/826	48/12660	0.208333333333333	3.19309927360775	4.02171110024531	0.000893786397302256	0.00567898048121571	0.00355501428252429	N/DnaJ-1/Adgf-A/RhoL/cact/rl/Drp1/dl/Ras85D/srp	10
GO:0006641	triglyceride metabolic process	9/826	40/12660	0.225	3.44854721549637	4.09763001469595	0.00089432763483712	0.00567898048121571	0.00355501428252429	Gpdh1/Lsd-1/Pepck2/Lpin/Thor/Seipin/mino/CG17646/bmm	9
GO:0007266	Rho protein signal transduction	9/826	40/12660	0.225	3.44854721549637	4.09763001469595	0.00089432763483712	0.00567898048121571	0.00355501428252429	Rac2/RhoGAP19D/RhoGDI/Spec2/RhoGAP71E/RhoGEF4/CG15611/CG42674/Exn	9
GO:0002520	immune system development	13/826	74/12660	0.175675675675676	2.69255938747464	3.85780128276207	0.000902347863420568	0.00568502713951392	0.00355879946133988	N/fsd/Adgf-A/kuz/InR/rl/lolal/Drp1/ecd/E2f1/Ras85D/srp/Syx5	13
GO:0048534	hematopoietic or lymphoid organ development	13/826	74/12660	0.175675675675676	2.69255938747464	3.85780128276207	0.000902347863420568	0.00568502713951392	0.00355879946133988	N/fsd/Adgf-A/kuz/InR/rl/lolal/Drp1/ecd/E2f1/Ras85D/srp/Syx5	13
GO:0048542	lymph gland development	13/826	74/12660	0.175675675675676	2.69255938747464	3.85780128276207	0.000902347863420568	0.00568502713951392	0.00355879946133988	N/fsd/Adgf-A/kuz/InR/rl/lolal/Drp1/ecd/E2f1/Ras85D/srp/Syx5	13
GO:0001754	eye photoreceptor cell differentiation	27/826	217/12660	0.124423963133641	1.90703071824684	3.56051855178541	0.000912205750910962	0.00573216790871914	0.00358830935459767	N/kibra/klar/Src64B/Rap1/emc/rl/Past1/eff/14-3-3epsilon/mts/Mob2/mbt/myo/kay/Shc/Rab11/Rala/Ras85D/PIG-V/msi/Nf-YB/Atx2/dos/br/Cka/fry	27
GO:0007167	enzyme-linked receptor protein signaling pathway	35/826	308/12660	0.113636363636364	1.74169051287695	3.48139564548671	0.000936176210590984	0.00586751479521051	0.00367303585016558	Pi3K21B/Hsp83/Ilp6/Lpin/cbt/kek5/Thor/Gp150/sax/Src64B/Rap1/S6k/InR/rl/SkpA/mts/trbl/Tl/Rheb/spict/Gug/myo/STUB1/Shc/Rala/Ras85D/Pngl/slpr/cic/gcl/CkIalpha/Mob4/pbl/dos/Mvb12	35
GO:0042060	wound healing	15/826	93/12660	0.161290322580645	2.47207685698664	3.76426416143279	0.000949618923194403	0.0059210089448788	0.00370652292882896	chic/udt/Rac2/cold/Rho1/InR/rl/kay/CG7627/scb/Ras85D/TTLL4A/CkIalpha/pbl/Arpc4	15
GO:0046552	photoreceptor cell fate commitment	15/826	93/12660	0.161290322580645	2.47207685698664	3.76426416143279	0.000949618923194403	0.0059210089448788	0.00370652292882896	kibra/Src64B/Rap1/emc/rl/14-3-3epsilon/mts/myo/kay/Rala/Ras85D/msi/dos/br/Cka	15
GO:0007249	canonical NF-kappaB signal transduction	5/826	13/12660	0.384615384615385	5.894952505122	4.66498595209423	0.000966937876694894	0.00599789962819357	0.00375465612426452	cact/Myd88/dl/LRR/key	5
GO:0032511	late endosome to vacuole transport via multivesicular body sorting pathway	5/826	13/12660	0.384615384615385	5.894952505122	4.66498595209423	0.000966937876694894	0.00599789962819357	0.00375465612426452	CG15012/CG30423/Vps20/Vps60/Vta1	5
GO:0007169	transmembrane receptor protein tyrosine kinase signaling pathway	28/826	229/12660	0.122270742358079	1.87402856931389	3.52625956901812	0.000972422432765565	0.00599789962819357	0.00375465612426452	Pi3K21B/Hsp83/Ilp6/Lpin/Thor/Src64B/Rap1/S6k/InR/rl/SkpA/mts/trbl/Tl/Rheb/Gug/STUB1/Shc/Rala/Ras85D/slpr/cic/gcl/CkIalpha/Mob4/pbl/dos/Mvb12	28
GO:0051668	localization within membrane	27/826	218/12660	0.123853211009174	1.89828287091543	3.53443669740977	0.000978408921955649	0.00599789962819357	0.00375465612426452	Rab7/Akap200/Bsg/Rab1/peb/Sar1/Rho1/Snx3/sdt/Rab2/Past1/sws/Tsp42Ef/Rab14/CG7083/Pex19/Rab35/Rab11/CG5196/arm/LamC/Flo1/Vps37B/mtm/Tomosyn/Flo2/IKKepsilon	27
GO:1901698	response to nitrogen compound	27/826	218/12660	0.123853211009174	1.89828287091543	3.53443669740977	0.000978408921955649	0.00599789962819357	0.00375465612426452	Pi3K21B/Hsp83/Pepck2/Ilp6/Lpin/Thor/Hnf4/Rap1/S6k/InR/rl/SkpA/mts/trbl/Tl/Ubc7/Rheb/Rpt4/RagC-D/STUB1/TER94/Crtc/casp/Mob4/CG13605/Faf2/CG8042	27
GO:0006826	iron ion transport	6/826	19/12660	0.315789473684211	4.84006626736332	4.42536141518496	0.000984321696131229	0.00599789962819357	0.00375465612426452	Fer2LCH/Fer1HCH/Mvl/Zip99C/Tsf2/CG7627	6
GO:0045324	late endosome to vacuole transport	6/826	19/12660	0.315789473684211	4.84006626736332	4.42536141518496	0.000984321696131229	0.00599789962819357	0.00375465612426452	CG15012/CG30423/Vps20/Vps2/Vps60/Vta1	6
GO:0048808	male genitalia morphogenesis	6/826	19/12660	0.315789473684211	4.84006626736332	4.42536141518496	0.000984321696131229	0.00599789962819357	0.00375465612426452	N/Rab5/mys/rpr/slpr/br	6
GO:0090598	male anatomical structure morphogenesis	6/826	19/12660	0.315789473684211	4.84006626736332	4.42536141518496	0.000984321696131229	0.00599789962819357	0.00375465612426452	N/Rab5/mys/rpr/slpr/br	6
GO:0048568	embryonic organ development	11/826	57/12660	0.192982456140351	2.95781827449981	3.91378332691222	0.000987929488107276	0.00600472003728679	0.00375892566733114	N/Rac2/Sar1/RhoL/Rho1/Rap1/mys/qm/Ras85D/srp/Ggamma1	11
GO:0048737	imaginal disc-derived appendage development	40/826	368/12660	0.108695652173913	1.66596483840404	3.42521529432409	0.00100506282053101	0.00609350900990284	0.00381450713425549	N/Cyp18a1/alphaSnap/Lpin/sax/RhoGAP19D/ash2/svr/Rho1/par-1/spen/Rap1/hid/emc/rl/Past1/mys/Diap1/RhoGAP71E/heph/Ppat-Dpck/ctp/Gug/myo/mirr/Shc/stck/elgi/arm/Phm/Ras85D/cic/CG42674/Syx1A/Mrtf/Exn/mam/crol/fry/parvin	40
GO:0097305	response to alcohol	17/826	113/12660	0.150442477876106	2.30581328076453	3.68361552893632	0.0010098482253997	0.00610717736313154	0.00382306345719186	Akap200/Drat/Eip75B/Agpat2/ash2/mura/rl/Oatp74D/Trf2/tank/scb/slpr/Gbs-70E/kra/geko/br/Aldh	17
GO:0016325	oocyte microtubule cytoskeleton organization	8/826	33/12660	0.242424242424242	3.71560642747083	4.12665012164776	0.00101964238616097	0.00613565356061452	0.00384088941892897	egh/par-1/14-3-3epsilon/heph/jvl/Rab11/Chc/egl	8
GO:0022407	regulation of cell-cell adhesion	8/826	33/12660	0.242424242424242	3.71560642747083	4.12665012164776	0.00101964238616097	0.00613565356061452	0.00384088941892897	N/peb/RhoL/par-1/Rap1/mbt/arm/Flo1	8
GO:0072659	protein localization to plasma membrane	12/826	66/12660	0.181818181818182	2.78670482060313	3.84473909289544	0.00102824452254384	0.00617202495745844	0.00386365773723597	Bsg/peb/Sar1/sdt/Past1/Tsp42Ef/CG7083/Rab35/Rab11/arm/Flo1/Flo2	12
GO:0042593	glucose homeostasis	10/826	49/12660	0.204081632653061	3.12793398230963	3.94280563377726	0.00105847347451169	0.00633770842182805	0.00396737478366011	Pepck2/AdipoR/Hnf4/InR/Pgd/trbl/CkIalpha/Desat1/Hex-A/Men-b	10
GO:0015914	phospholipid transport	7/826	26/12660	0.269230769230769	4.1264667535854	4.21593584655688	0.0010781289119349	0.00642351867777507	0.00402109158837317	ScpX/CG13784/scramb1/CG32407/prel/CG32579/rdgB	7
GO:0033227	dsRNA transport	7/826	26/12660	0.269230769230769	4.1264667535854	4.21593584655688	0.0010781289119349	0.00642351867777507	0.00402109158837317	Rab7/Sap-r/egh/Vha16-1/CG4572/Chc/VhaSFD	7
GO:0035239	tube morphogenesis	23/826	176/12660	0.130681818181818	2.0029440898085	3.53981135878791	0.00109797259311236	0.00652563514083777	0.00408501599978284	N/Rac2/klar/Rho1/Vha13/mmy/SPARC/rl/lolal/Rheb/Rab35/VhaAC39-1/Shc/ecd/arm/Dlic/Ras85D/Vhl/Vha100-1/Vha68-2/pbl/TSG101/Vha26	23
GO:0001752	compound eye photoreceptor fate commitment	14/826	85/12660	0.164705882352941	2.52442671984048	3.72551193904424	0.00112505660215311	0.00665382740440061	0.00416526373604156	kibra/Src64B/Rap1/rl/14-3-3epsilon/mts/myo/kay/Rala/Ras85D/msi/dos/br/Cka	14
GO:0042706	eye photoreceptor cell fate commitment	14/826	85/12660	0.164705882352941	2.52442671984048	3.72551193904424	0.00112505660215311	0.00665382740440061	0.00416526373604156	kibra/Src64B/Rap1/rl/14-3-3epsilon/mts/myo/kay/Rala/Ras85D/msi/dos/br/Cka	14
GO:0048736	appendage development	40/826	371/12660	0.107816711590297	1.65249342461641	3.36999117298888	0.001173711385678	0.00692461020450126	0.00433477245772212	N/Cyp18a1/alphaSnap/Lpin/sax/RhoGAP19D/ash2/svr/Rho1/par-1/spen/Rap1/hid/emc/rl/Past1/mys/Diap1/RhoGAP71E/heph/Ppat-Dpck/ctp/Gug/myo/mirr/Shc/stck/elgi/arm/Phm/Ras85D/cic/CG42674/Syx1A/Mrtf/Exn/mam/crol/fry/parvin	40
GO:1900424	regulation of defense response to bacterium	15/826	95/12660	0.157894736842105	2.42003313368166	3.67031192884948	0.00118842047393728	0.00699428927709918	0.00437839121976894	Npc2a/GILT1/Eip75B/SH3PX1/PGRP-LA/SkpA/CG4968/scny/kay/Ubc4/casp/CG17985/key/akirin/Fadd	15
GO:0050767	regulation of neurogenesis	19/826	135/12660	0.140740740740741	2.15711595372612	3.57090946586119	0.00119886298650695	0.00703858001567217	0.00440611700765135	N/bif/E(spl)mbeta-HLH/Hsp83/chic/E(spl)m3-HLH/Rab1/kibra/Sar1/InR/Seipin/mts/Rheb/spict/nudC/Mob4/atl/Cka/ari-1	19
GO:0009896	positive regulation of catabolic process	25/826	199/12660	0.125628140703518	1.92548699916045	3.47651697008497	0.00121101159698023	0.00709264801823614	0.00443996331544871	Oda/Lsd-1/Lerp/Debcl/hid/S6k/SkpA/RabX1/UbcE2H/CG31855/trbl/PI31/scny/rdx/STUB1/RanBPM/rpr/TER94/Chc/CkIalpha/tapas/CG13605/Rga/Dcp-1/ari-1	25
GO:0045087	innate immune response	30/826	255/12660	0.117647058823529	1.8031619427432	3.42293591765407	0.0012213555941849	0.00713591052970498	0.0044670454381428	ben/Eip75B/Rac2/SH3PX1/PGRP-LA/sax/RhoL/Rho1/Myd88/Src64B/SkpA/eff/CG4968/Tl/Ubc7/scny/dl/kay/Shc/Ubc4/Rala/casp/CG17985/key/Flo2/Exn/IKKepsilon/akirin/Fadd/CG13994	30
GO:0007268	chemical synaptic transmission	36/826	325/12660	0.110769230769231	1.69774632147514	3.36661613305553	0.00126299297624504	0.0073436194016368	0.00459707018620577	Syx4/alphaSnap/SH3PX1/Scamp/Arl8/Thor/crim/CG9338/Snap29/crok/scramb1/Src64B/Rap1/CG6583/Syb/rl/Cat/Sod1/stas/Cadps/Syx17/mth/CG5541/nemy/Acsl/CG13531/Chc/Plc21C/Gdi/Syx1A/Tomosyn/CanB2/Exn/Csk/Dcp-1/Syx8	36
GO:0098916	anterograde trans-synaptic signaling	36/826	325/12660	0.110769230769231	1.69774632147514	3.36661613305553	0.00126299297624504	0.0073436194016368	0.00459707018620577	Syx4/alphaSnap/SH3PX1/Scamp/Arl8/Thor/crim/CG9338/Snap29/crok/scramb1/Src64B/Rap1/CG6583/Syb/rl/Cat/Sod1/stas/Cadps/Syx17/mth/CG5541/nemy/Acsl/CG13531/Chc/Plc21C/Gdi/Syx1A/Tomosyn/CanB2/Exn/Csk/Dcp-1/Syx8	36
GO:0060284	regulation of cell development	23/826	178/12660	0.129213483146067	1.98043910003537	3.48026629688887	0.00128069669921257	0.00742865657499986	0.00465030304496469	N/bif/E(spl)mbeta-HLH/Hsp83/chic/E(spl)m3-HLH/Sox14/Rab1/kibra/Sar1/InR/Seipin/mts/ctp/Rheb/mbt/spict/nudC/Mical/Mob4/atl/Cka/ari-1	23
GO:0035114	imaginal disc-derived appendage morphogenesis	39/826	361/12660	0.10803324099723	1.65581214409798	3.33981257703179	0.00129577436756077	0.00749809004538161	0.00469376806121343	N/Cyp18a1/alphaSnap/Lpin/sax/RhoGAP19D/ash2/svr/Rho1/par-1/spen/Rap1/hid/emc/rl/Past1/mys/Diap1/RhoGAP71E/heph/Ppat-Dpck/ctp/Gug/myo/mirr/Shc/stck/elgi/arm/Phm/Ras85D/cic/CG42674/Mrtf/Exn/mam/crol/fry/parvin	39
GO:1990778	protein localization to cell periphery	13/826	77/12660	0.168831168831169	2.58765447627433	3.69175776988541	0.00132253389774666	0.00763462750062842	0.00477923984705729	Bsg/Rab1/peb/Sar1/sdt/Past1/Tsp42Ef/CG7083/Rab35/Rab11/arm/Flo1/Flo2	13
GO:0035099	hemocyte migration	6/826	20/12660	0.3	4.59806295399516	4.2543592460094	0.00132932969533889	0.00765554309034066	0.00479233290493984	Rac2/RhoL/Rho1/Rap1/mys/Ras85D	6
GO:0001666	response to hypoxia	12/826	68/12660	0.176470588235294	2.7047429141148	3.72383075050902	0.00134935982617142	0.00773397924121528	0.00484143355558441	Drat/Hsp23/Hsp70Bc/Eip93F/SH3PX1/Arl8/Hsp70Ab/eIF1/Hsp70Aa/Vhl/msi/Mrtf	12
GO:0045055	regulated exocytosis	12/826	68/12660	0.176470588235294	2.7047429141148	3.72383075050902	0.00134935982617142	0.00773397924121528	0.00484143355558441	Syx4/alphaSnap/Scamp/Snap29/Rap1/Syb/Cadps/Syx17/mth/Chc/Syx1A/Syx8	12
GO:0031032	actomyosin structure organization	16/826	106/12660	0.150943396226415	2.31349079446297	3.58767294035297	0.00135492675481683	0.00774748402695027	0.00484988748606174	Bsg/chic/Msp300/Rho1/Src64B/mys/RhoGEF4/Tm1/sls/Rab11/C3G/Mical/mtm/pbl/Mlc2/CanB2	16
GO:0008283	cell population proliferation	35/826	315/12660	0.111111111111111	1.70298627925747	3.33795532272943	0.00138987821876508	0.00792854879877104	0.00496323315647106	N/Pi3K21B/E(spl)mbeta-HLH/Hsp83/E(spl)m3-HLH/CG6770/Gbeta13F/kibra/Adgf-A/Rox8/Rho1/InR/rl/Cat/Tango9/mats/mts/Tl/Rheb/sls/dl/Pdcd4/hfp/DCTN3-p24/Rala/E2f1/CSN7/Ras85D/sds22/Mob4/key/Csk/Ggamma1/Cka/CG1572	35
GO:0032984	protein-containing complex disassembly	14/826	87/12660	0.160919540229885	2.46639392168323	3.62589114234379	0.00141924149093858	0.00807695688121416	0.00505613589745995	Atg8a/stai/Vamp7/alphaSnap/Snap29/mlt/Syx17/TER94/Vhl/Mical/Vha100-1/Rab39/atl/cpb	14
GO:0002011	morphogenesis of an epithelial sheet	5/826	14/12660	0.357142857142857	5.47388446904185	4.42482536634842	0.00142387079579737	0.00808423583590367	0.00506069248784949	sdt/mys/scb/Ras85D/CkIalpha	5
GO:0035107	appendage morphogenesis	39/826	363/12660	0.107438016528926	1.64668921217457	3.30273161270835	0.00143540918133107	0.00813061585575554	0.00508972615569577	N/Cyp18a1/alphaSnap/Lpin/sax/RhoGAP19D/ash2/svr/Rho1/par-1/spen/Rap1/hid/emc/rl/Past1/mys/Diap1/RhoGAP71E/heph/Ppat-Dpck/ctp/Gug/myo/mirr/Shc/stck/elgi/arm/Phm/Ras85D/cic/CG42674/Mrtf/Exn/mam/crol/fry/parvin	39
GO:0098609	cell-cell adhesion	20/826	148/12660	0.135135135135135	2.07119952882665	3.46307425641225	0.00149991519087665	0.0084761015353287	0.0053059985182004	N/Bsg/egh/Fas3/peb/RhoL/par-1/Rab4/Src64B/Rap1/mys/mbt/RanBPM/stck/scb/arm/glec/kirre/Flo1/Cont	20
GO:0000422	autophagy of mitochondrion	8/826	35/12660	0.228571428571429	3.50328606018679	3.9178946227361	0.00153928395401679	0.00867825275944513	0.00543254420564214	Atg8a/ref(2)P/Atg18a/Sod1/Atg3/Fis1/Atg4a/Atg9	8
GO:0030334	regulation of cell migration	14/826	88/12660	0.159090909090909	2.43836671802773	3.57711346868146	0.00158885597168293	0.00893685188734479	0.00559442600752057	Rab1/peb/kuz/Rho1/par-1/InR/mys/Diap1/kay/scb/Hrb27C/tai/Rap2l/pbl	14
GO:0034248	regulation of amide metabolic process	25/826	203/12660	0.123152709359606	1.88754636863512	3.36787744411297	0.00160565068621899	0.00901031419964283	0.00564041305930048	Thor/Sbp2/GAPsec/Hsp67Bc/bru2/elav/heph/mxt/Rheb/CG13124/Paip2/kay/Hrb27C/casp/egl/msi/kra/Not10/Exd2/key/Atx2/Rga/SMSr/Fadd/tyf	25
GO:0051124	synaptic assembly at neuromuscular junction	20/826	149/12660	0.134228187919463	2.05729886084795	3.42980024925851	0.00162923600389653	0.00912145354385692	0.0057099857506204	stai/Syx4/ben/sax/HSPC300/par-1/Src64B/S6k/SkpA/Mob2/mnb/Rheb/spict/kay/scb/ewg/Snx16/Mob4/atl/cpb	20
GO:0099537	trans-synaptic signaling	36/826	330/12660	0.109090909090909	1.67202289236188	3.26801047751686	0.00165209641629219	0.00922802928822466	0.00577670165053434	Syx4/alphaSnap/SH3PX1/Scamp/Arl8/Thor/crim/CG9338/Snap29/crok/scramb1/Src64B/Rap1/CG6583/Syb/rl/Cat/Sod1/stas/Cadps/Syx17/mth/CG5541/nemy/Acsl/CG13531/Chc/Plc21C/Gdi/Syx1A/Tomosyn/CanB2/Exn/Csk/Dcp-1/Syx8	36
GO:2000060	positive regulation of ubiquitin-dependent protein catabolic process	10/826	52/12660	0.192307692307692	2.947476252561	3.71770292799634	0.00170680044706534	0.00951156923503157	0.00595419628428046	SkpA/UbcE2H/CG31855/trbl/PI31/STUB1/RanBPM/rpr/TER94/CkIalpha	10
GO:0035069	larval midgut histolysis	7/826	28/12660	0.25	3.8317191283293	3.9629361285875	0.00173101020591425	0.00962425720477206	0.00602473840768116	Atg8a/Ubi-p63E/Atg18a/hid/rpr/TER94/Atg9	7
GO:0035112	genitalia morphogenesis	6/826	21/12660	0.285714285714286	4.37910757523348	4.09429611702165	0.00175949789688261	0.00974369114659217	0.00609950347693841	N/Rab5/mys/rpr/slpr/br	6
GO:0030162	regulation of proteolysis	18/826	129/12660	0.13953488372093	2.13863393209077	3.43407719294533	0.00176066410850076	0.00974369114659217	0.00609950347693841	SkpA/UbcE2H/CG31855/trbl/PI31/scny/rdx/STUB1/RanBPM/rpr/TER94/pen-2/casp/Usp14/CkIalpha/CG15445/CG13605/ari-1	18
GO:0008202	steroid metabolic process	11/826	61/12660	0.180327868852459	2.7638629778113	3.64825902474582	0.0017646054832411	0.00974369114659217	0.00609950347693841	Npc2a/CG1998/Cyp18a1/Eip75B/CG8112/GstE14/scu/Amacr/Npc1a/STUB1/ecd	11
GO:0007349	cellularization	17/826	119/12660	0.142857142857143	2.18955378761674	3.44441460490823	0.00180457072370513	0.00994161907831158	0.00622340540378961	Rab5/mlt/Taz/Rho1/Src64B/Fim/Past1/heph/ctp/Npc1a/Rab11/TER94/Chc/Duba/gcl/Syx1A/Fadd	17
GO:0010927	cellular component assembly involved in morphogenesis	21/826	161/12660	0.130434782608696	1.99915780608485	3.37080268225433	0.00181458585925227	0.00997302892999766	0.00624306781885255	N/Bsg/Rac2/cact/emc/rl/mys/sls/jvl/mirr/RanBPM/Dp/C3G/E2f1/slpr/cic/Mical/Klc/Mlc2/CanB2/br	21
GO:0042981	regulation of apoptotic process	26/826	216/12660	0.12037037037037	1.84490180252892	3.30884978953985	0.00181853822179816	0.00997302892999766	0.00624306781885255	N/BI-1/kibra/Tspo/zda/Debcl/sigmar/hid/SkpA/Tango9/Diap1/Drep1/scny/rdx/rpr/TER94/CG15547/Dp/alpha4GT1/E2f1/Ras85D/Nf-YB/SCCRO3/Dcp-1/IKKepsilon/fwe	26
GO:0030111	regulation of Wnt signaling pathway	16/826	109/12660	0.146788990825688	2.24981673589977	3.46213789170114	0.00182648003866372	0.00999386923649787	0.00625611374980891	CtBP/Rho1/spen/SkpA/Dyrk2/Coop/Diap1/mts/TER94/ewg/Duba/CkIalpha/pbl/Flo2/Wnk/crol	16
GO:0048732	gland development	22/826	172/12660	0.127906976744186	1.96041443774987	3.35042885003858	0.00184300662717939	0.010061481880959	0.0062984389378481	N/chic/Rac2/fsd/Adgf-A/kuz/Rho1/Src64B/sigmar/InR/rl/mys/lolal/Drp1/ecd/scb/E2f1/Ras85D/egl/br/srp/Syx5	22
GO:0051489	regulation of filopodium assembly	8/826	36/12660	0.222222222222222	3.40597255851493	3.81915573608106	0.00186779848344619	0.0101508958120623	0.00635441162575931	N/chic/HSPC300/Rho1/Rab35/kra/Flo2/cpb	8
GO:1904951	positive regulation of establishment of protein localization	8/826	36/12660	0.222222222222222	3.40597255851493	3.81915573608106	0.00186779848344619	0.0101508958120623	0.00635441162575931	Rab1/AdipoR/Sar1/sdt/Rab35/RanBPM/Rab11/Flo2	8
GO:0048749	compound eye development	43/826	417/12660	0.103117505995204	1.58046928074973	3.1843975790328	0.00188373275202325	0.0102144879340047	0.00639421998616999	N/Frl/alphaSnap/kibra/Gp150/peb/klar/Rho1/Src64B/M6/spen/Rap1/emc/rl/Past1/eff/Diap1/14-3-3epsilon/mts/Mob2/mbt/myo/rdx/kay/mirr/Shc/ecd/Rab11/Chc/arm/kirre/Rala/Ras85D/Vha100-1/PIG-V/msi/Sobp/Nf-YB/Atx2/dos/br/Cka/fry	43
GO:0006417	regulation of translation	20/826	151/12660	0.132450331125828	2.03004986931354	3.36402620239466	0.00191646377572089	0.0103686706072074	0.00649073759301268	Thor/Sbp2/GAPsec/Hsp67Bc/bru2/elav/heph/mxt/Rheb/CG13124/Paip2/Hrb27C/egl/msi/kra/Not10/Exd2/Atx2/Rga/tyf	20
GO:1901888	regulation of cell junction assembly	18/826	130/12660	0.138461538461538	2.12218290184392	3.39768982069357	0.00192246731784632	0.010377882858978	0.00649650441801358	Syx4/Spn/sax/HSPC300/Src64B/SkpA/Mob2/mnb/Rheb/spict/scb/ewg/Snx16/Pak3/Flo1/Mob4/atl/cpb	18
GO:0050776	regulation of immune response	26/826	217/12660	0.119815668202765	1.83639995090436	3.28325985217289	0.00194191332254721	0.0104361622434441	0.00653298703048937	ben/Eip75B/SH3PX1/PGRP-LA/sax/cact/Myd88/SkpA/eff/CG4968/Tl/Ubc7/scny/dl/kay/Ubc4/LRR/Rala/casp/CG17985/key/p38a/IKKepsilon/akirin/Fadd/CG13994	26
GO:0051093	negative regulation of developmental process	26/826	217/12660	0.119815668202765	1.83639995090436	3.28325985217289	0.00194191332254721	0.0104361622434441	0.00653298703048937	N/bif/Spn/kibra/Rox8/cact/Src64B/InR/SkpA/Diap1/14-3-3epsilon/Syx7/mts/Mob2/trbl/Tl/spict/scb/ewg/Ras85D/cic/Mob4/TSG101/Csk/srp/fry	26
GO:0045088	regulation of innate immune response	21/826	162/12660	0.12962962962963	1.98681732580038	3.33962692754934	0.00196046056944926	0.0105124252312912	0.00658072729160161	ben/Eip75B/SH3PX1/PGRP-LA/sax/Myd88/SkpA/eff/CG4968/Ubc7/scny/kay/Ubc4/Rala/casp/CG17985/key/IKKepsilon/akirin/Fadd/CG13994	21
GO:2000145	regulation of cell motility	14/826	90/12660	0.155555555555556	2.38418079096045	3.48153186946265	0.00197893844925416	0.0105875748180016	0.00662777056899355	Rab1/peb/kuz/Rho1/par-1/InR/mys/Diap1/kay/scb/Hrb27C/tai/Rap2l/pbl	14
GO:0045807	positive regulation of endocytosis	10/826	53/12660	0.188679245283019	2.89186349307872	3.646244577711	0.00198325064970441	0.0105875748180016	0.00662777056899355	prtp/drpr/Cortactin/sdt/Syx7/mnb/ClC-b/Chc/Flo1/srp	10
GO:0009617	response to bacterium	34/826	310/12660	0.109677419354839	1.68101226275092	3.20720146347005	0.00200806110976858	0.0106843048968278	0.00668832312995305	Npc2a/GILT1/Hsp27/cathD/ben/Eip75B/drpr/Rac2/SH3PX1/PGRP-LA/Wwox/Thor/sax/Myd88/SkpA/eff/Rab14/CG4968/Tl/Dci/Ubc7/scny/kay/ClC-b/Ubc4/Rala/casp/CG17985/key/p38a/akirin/Fadd/tyf/CG13994	34
GO:0055082	intracellular chemical homeostasis	19/826	141/12660	0.134751773049645	2.06532378548246	3.36070429764049	0.00201185950652538	0.0106843048968278	0.00668832312995305	Fer2LCH/Fer1HCH/CG9674/Vha16-1/Zip99C/Pepck2/Seipin/Best1/CG11367/CG42542/VhaAC39-1/Plc21C/ATP7/Vha100-1/Vha68-2/ORMDL/Hex-A/CG8399/Syx5	19
GO:0007293	germarium-derived egg chamber formation	15/826	100/12660	0.15	2.29903147699758	3.44547256441321	0.00201465343060781	0.0106843048968278	0.00668832312995305	N/egh/sosie/Cortactin/par-1/Src64B/pcs/14-3-3epsilon/jvl/Rab11/Pdcd4/CSN7/egl/Csk/rngo	15
GO:0042632	cholesterol homeostasis	5/826	15/12660	0.333333333333333	5.1089588377724	4.20670390335254	0.00202204606669263	0.0106999937695818	0.00669814428832855	CG8112/GstE14/InR/Rheb/Npc1a	5
GO:0045927	positive regulation of growth	18/826	131/12660	0.137404580152672	2.10598303236419	3.36162951790012	0.00209660898040014	0.0110228398996798	0.00690024440248677	chic/Ilp6/sax/S6k/InR/Seipin/14-3-3epsilon/mnb/Rheb/mbt/spict/RagA-B/Snx16/tai/Desat1/atl/cpb/Cdk4	18
GO:0001654	eye development	45/826	444/12660	0.101351351351351	1.55339964661999	3.1360991996719	0.00210132878319632	0.0110228398996798	0.00690024440248677	N/Frl/alphaSnap/kibra/Gp150/peb/klar/Rho1/Src64B/M6/spen/Rap1/emc/rl/Past1/eff/Diap1/14-3-3epsilon/mts/Mob2/mbt/Gug/myo/rdx/kay/mirr/Shc/ecd/Rab11/Chc/arm/kirre/Rala/Ras85D/cic/Vha100-1/PIG-V/msi/Sobp/Nf-YB/Atx2/dos/br/Cka/fry	45
GO:0048880	sensory system development	45/826	444/12660	0.101351351351351	1.55339964661999	3.1360991996719	0.00210132878319632	0.0110228398996798	0.00690024440248677	N/Frl/alphaSnap/kibra/Gp150/peb/klar/Rho1/Src64B/M6/spen/Rap1/emc/rl/Past1/eff/Diap1/14-3-3epsilon/mts/Mob2/mbt/Gug/myo/rdx/kay/mirr/Shc/ecd/Rab11/Chc/arm/kirre/Rala/Ras85D/cic/Vha100-1/PIG-V/msi/Sobp/Nf-YB/Atx2/dos/br/Cka/fry	45
GO:0150063	visual system development	45/826	444/12660	0.101351351351351	1.55339964661999	3.1360991996719	0.00210132878319632	0.0110228398996798	0.00690024440248677	N/Frl/alphaSnap/kibra/Gp150/peb/klar/Rho1/Src64B/M6/spen/Rap1/emc/rl/Past1/eff/Diap1/14-3-3epsilon/mts/Mob2/mbt/Gug/myo/rdx/kay/mirr/Shc/ecd/Rab11/Chc/arm/kirre/Rala/Ras85D/cic/Vha100-1/PIG-V/msi/Sobp/Nf-YB/Atx2/dos/br/Cka/fry	45
GO:0050778	positive regulation of immune response	21/826	163/12660	0.128834355828221	1.97462826245191	3.3086730909718	0.00211616182181077	0.0110765693623197	0.00693387878593095	ben/Eip75B/SH3PX1/PGRP-LA/Myd88/SkpA/eff/CG4968/Tl/Ubc7/scny/dl/kay/Ubc4/casp/CG17985/key/IKKepsilon/akirin/Fadd/CG13994	21
GO:0007041	lysosomal transport	7/826	29/12660	0.241379310344828	3.69959088252484	3.84505029734164	0.00215524282959658	0.0111042572252259	0.00695121125404023	Rab7/Vamp7/Arl8/Lerp/Snx16/TSG101/Mvb12	7
GO:0010324	membrane invagination	7/826	29/12660	0.241379310344828	3.69959088252484	3.84505029734164	0.00215524282959658	0.0111042572252259	0.00695121125404023	crq/drpr/Rac2/Rint1/RhoGEF4/CG32579/Rab35	7
GO:0046329	negative regulation of JNK cascade	7/826	29/12660	0.241379310344828	3.69959088252484	3.84505029734164	0.00215524282959658	0.0111042572252259	0.00695121125404023	peb/SkpA/Diap1/stck/Rala/Cka/cpb	7
GO:0051084	'de novo' post-translational protein folding	7/826	29/12660	0.241379310344828	3.69959088252484	3.84505029734164	0.00215524282959658	0.0111042572252259	0.00695121125404023	Hsp68/Hsp70Bc/DnaJ-1/Hsp70Ab/Hsp70Aa/HIP-R/Tpr2	7
GO:0051085	chaperone cofactor-dependent protein refolding	7/826	29/12660	0.241379310344828	3.69959088252484	3.84505029734164	0.00215524282959658	0.0111042572252259	0.00695121125404023	Hsp68/Hsp70Bc/DnaJ-1/Hsp70Ab/Hsp70Aa/HIP-R/Tpr2	7
GO:0099024	plasma membrane invagination	7/826	29/12660	0.241379310344828	3.69959088252484	3.84505029734164	0.00215524282959658	0.0111042572252259	0.00695121125404023	crq/drpr/Rac2/Rint1/RhoGEF4/CG32579/Rab35	7
GO:0008258	head involution	9/826	45/12660	0.2	3.06537530266344	3.66678587820256	0.0021628681706822	0.0111042572252259	0.00695121125404023	scyl/Rac2/peb/hid/emc/chrb/ecd/stck/Mcr	9
GO:0032456	endocytic recycling	9/826	45/12660	0.2	3.06537530266344	3.66678587820256	0.0021628681706822	0.0111042572252259	0.00695121125404023	Rab7/Rho1/Snx3/Past1/Rab14/Rab35/Rab11/mtm/IKKepsilon	9
GO:0038202	TORC1 signaling	9/826	45/12660	0.2	3.06537530266344	3.66678587820256	0.0021628681706822	0.0111042572252259	0.00695121125404023	REPTOR-BP/S6k/Rheb/RagC-D/Shc/RagA-B/REPTOR/Ras85D/Cdk4	9
GO:0007369	gastrulation	14/826	91/12660	0.153846153846154	2.3579810020488	3.43469334364272	0.00220189191416326	0.0112806054965519	0.00706160441797806	Gbeta13F/Rho1/mys/RhoGAP71E/trbl/Drp1/Rab35/arm/Ras85D/pbl/amx/srp/Ggamma1/mam	14
GO:0045471	response to ethanol	12/826	72/12660	0.166666666666667	2.5544794188862	3.49459457702309	0.00224145162983031	0.0114258577612572	0.00715253163234416	Akap200/Drat/Agpat2/mura/rl/tank/scb/slpr/Gbs-70E/kra/geko/Aldh	12
GO:0048193	Golgi vesicle transport	20/826	153/12660	0.130718954248366	2.00351326971467	3.29925741364421	0.00224544453439221	0.0114258577612572	0.00715253163234416	alphaSnap/Rab1/Sar1/Lerp/Rint1/Snx3/CG13887/Snx1/Sec22/Rab2/Rab14/CG7083/Gos28/Rab11/CG15099/CG9067/Gmap/Tomosyn/Syx5/Sec24AB	20
GO:0000045	autophagosome assembly	8/826	37/12660	0.216216216216216	3.31391924612264	3.72384598299473	0.00224918459867268	0.0114258577612572	0.00715253163234416	Atg8a/Rab1/SH3PX1/Atg18a/Atg3/Rab19/Atg4a/Atg9	8
GO:0015748	organophosphate ester transport	8/826	37/12660	0.216216216216216	3.31391924612264	3.72384598299473	0.00224918459867268	0.0114258577612572	0.00715253163234416	w/ScpX/CG13784/scramb1/CG32407/prel/CG32579/rdgB	8
GO:0060341	regulation of cellular localization	21/826	164/12660	0.128048780487805	1.96258784621745	3.27793796877607	0.00228220716860762	0.0115692560879205	0.00724229829047308	Rab7/Akap200/ReepB/Rab1/AdipoR/peb/Sar1/klar/Rint1/par-1/sdt/Rab2/Rab35/rdx/RanBPM/Rab11/TER94/mtm/Syx1A/Tomosyn/Flo2	21
GO:0035166	post-embryonic hemopoiesis	10/826	54/12660	0.185185185185185	2.83831046542911	3.57644070613942	0.00229469394957356	0.0115838838918849	0.00725145522492415	N/fsd/Adgf-A/rl/lolal/Drp1/E2f1/Ras85D/srp/Syx5	10
GO:0035167	larval lymph gland hemopoiesis	10/826	54/12660	0.185185185185185	2.83831046542911	3.57644070613942	0.00229469394957356	0.0115838838918849	0.00725145522492415	N/fsd/Adgf-A/rl/lolal/Drp1/E2f1/Ras85D/srp/Syx5	10
GO:0006665	sphingolipid metabolic process	11/826	63/12660	0.174603174603175	2.67612129597602	3.52343362999581	0.00230800508142478	0.0116025338780792	0.00726313002597491	Sap-r/bwa/egh/Cerk/Spt-I/ifc/Hacd1/Sply/alpha4GT1/ORMDL/SMSr	11
GO:0008360	regulation of cell shape	11/826	63/12660	0.174603174603175	2.67612129597602	3.52343362999581	0.00230800508142478	0.0116025338780792	0.00726313002597491	Frl/Rac2/HSPC300/Rho1/Rap1/mys/Rab35/Rab11/slpr/pbl/Arpc4	11
GO:0007613	memory	17/826	122/12660	0.139344262295082	2.135712301036	3.33010596732041	0.00236734388792373	0.0118760931425363	0.00743437680089847	cer/N/Scamp/w/svr/Src64B/mura/Mob2/CG5541/nemy/Psn/scb/arm/Phm/kra/Tomosyn/Atx2	17
GO:0045229	external encapsulating structure organization	20/826	154/12660	0.12987012987013	1.99050344328795	3.26724031285373	0.00242703203955827	0.0121502662063363	0.00760600781123851	N/Rac2/Pis/cact/mmy/SPARC/CG5455/emc/rl/Mp/jvl/mirr/RanBPM/Chc/Dp/E2f1/slpr/cic/Klc/br	20
GO:0099536	synaptic signaling	36/826	338/12660	0.106508875739645	1.63244838603378	3.1136283839762	0.00249166065516169	0.0124479858403833	0.00779237886053618	Syx4/alphaSnap/SH3PX1/Scamp/Arl8/Thor/crim/CG9338/Snap29/crok/scramb1/Src64B/Rap1/CG6583/Syb/rl/Cat/Sod1/stas/Cadps/Syx17/mth/CG5541/nemy/Acsl/CG13531/Chc/Plc21C/Gdi/Syx1A/Tomosyn/CanB2/Exn/Csk/Dcp-1/Syx8	36
GO:0007029	endoplasmic reticulum organization	9/826	46/12660	0.195652173913043	2.99873670912728	3.58783145029767	0.00253644513841884	0.0125418895881243	0.00785116215192199	Bsg/ReepB/Msp300/ReepA/Sar1/Lnpk/TER94/atl/ari-1	9
GO:0030307	positive regulation of cell growth	9/826	46/12660	0.195652173913043	2.99873670912728	3.58783145029767	0.00253644513841884	0.0125418895881243	0.00785116215192199	chic/S6k/InR/Seipin/Rheb/spict/RagA-B/atl/Cdk4	9
GO:0032436	positive regulation of proteasomal ubiquitin-dependent protein catabolic process	9/826	46/12660	0.195652173913043	2.99873670912728	3.58783145029767	0.00253644513841884	0.0125418895881243	0.00785116215192199	SkpA/UbcE2H/CG31855/trbl/PI31/STUB1/RanBPM/TER94/CkIalpha	9
GO:0035172	hemocyte proliferation	9/826	46/12660	0.195652173913043	2.99873670912728	3.58783145029767	0.00253644513841884	0.0125418895881243	0.00785116215192199	N/Cat/Tl/sls/dl/DCTN3-p24/E2f1/Ras85D/CG1572	9
GO:0035331	negative regulation of hippo signaling	9/826	46/12660	0.195652173913043	2.99873670912728	3.58783145029767	0.00253644513841884	0.0125418895881243	0.00785116215192199	par-1/Src64B/Rap1/SkpA/mts/mnb/CkIalpha/Mob4/Cka	9
GO:0035120	post-embryonic appendage morphogenesis	37/826	351/12660	0.105413105413105	1.61565364955195	3.09031373260495	0.00261230763812903	0.0128905896335488	0.00806944669188495	N/Cyp18a1/alphaSnap/Lpin/sax/RhoGAP19D/ash2/svr/Rho1/par-1/spen/Rap1/emc/rl/Past1/mys/RhoGAP71E/heph/Ppat-Dpck/ctp/Gug/myo/mirr/Shc/stck/elgi/arm/Phm/Ras85D/cic/CG42674/Mrtf/Exn/mam/crol/fry/parvin	37
GO:0031647	regulation of protein stability	11/826	64/12660	0.171875	2.63430690072639	3.46283036097305	0.00262652193012204	0.012907937713614	0.00808030650600306	Hsp83/DnaJ-1/fsd/Snx3/SkpA/eff/aph-1/rdx/CSN7/Ccs/CG8206	11
GO:0051648	vesicle localization	11/826	64/12660	0.171875	2.63430690072639	3.46283036097305	0.00262652193012204	0.012907937713614	0.00808030650600306	Rab7/Hsp83/Sar1/Cadps/Rab35/Start1/CG13531/Rab11/Pi4KIIalpha/Gmap/ALiX	11
GO:0030833	regulation of actin filament polymerization	10/826	55/12660	0.181818181818182	2.78670482060313	3.50821878765423	0.00264423383586173	0.0129685696055576	0.00811826177676846	chic/CG6891/Arpc3A/svr/Cortactin/Arpc3B/LamC/CG14131/Atx2/cpb	10
GO:0048680	positive regulation of axon regeneration	4/826	10/12660	0.4	6.13075060532688	4.28804745949733	0.00274927059527976	0.0133480683026359	0.00835582612353373	chic/Seipin/spict/atl	4
GO:0050792	regulation of viral process	4/826	10/12660	0.4	6.13075060532688	4.28804745949733	0.00274927059527976	0.0133480683026359	0.00835582612353373	Rab1/Sar1/Vps2/TER94	4
GO:0061724	lipophagy	4/826	10/12660	0.4	6.13075060532688	4.28804745949733	0.00274927059527976	0.0133480683026359	0.00835582612353373	Lamp1/ifc/Rheb/bmm	4
GO:0070572	positive regulation of neuron projection regeneration	4/826	10/12660	0.4	6.13075060532688	4.28804745949733	0.00274927059527976	0.0133480683026359	0.00835582612353373	chic/Seipin/spict/atl	4
GO:1903900	regulation of viral life cycle	4/826	10/12660	0.4	6.13075060532688	4.28804745949733	0.00274927059527976	0.0133480683026359	0.00835582612353373	Rab1/Sar1/Vps2/TER94	4
GO:0006911	phagocytosis, engulfment	5/826	16/12660	0.3125	4.78964891041162	4.00719674366857	0.00278477920624464	0.0134662770033433	0.00842982419778728	crq/drpr/Rac2/CG32579/Rab35	5
GO:0055070	copper ion homeostasis	5/826	16/12660	0.3125	4.78964891041162	4.00719674366857	0.00278477920624464	0.0134662770033433	0.00842982419778728	CG7194/Mvl/CG11825/ATP7/Syx5	5
GO:0007447	imaginal disc pattern formation	16/826	114/12660	0.140350877192982	2.15114056327259	3.26176060294926	0.00291456733659257	0.0140384855641597	0.00878802398611431	N/CG1943/Rab7/AnxB9/drpr/cbt/peb/sax/spen/rl/Su(Tpl)/14-3-3epsilon/mts/Psn/Ras85D/cic	16
GO:0006672	ceramide metabolic process	6/826	23/12660	0.260869565217391	3.9983156121697	3.80227227233142	0.00292638136708343	0.0140384855641597	0.00878802398611431	bwa/Cerk/Spt-I/ifc/ORMDL/SMSr	6
GO:0030539	male genitalia development	6/826	23/12660	0.260869565217391	3.9983156121697	3.80227227233142	0.00292638136708343	0.0140384855641597	0.00878802398611431	N/Rab5/mys/rpr/slpr/br	6
GO:0048678	response to axon injury	6/826	23/12660	0.260869565217391	3.9983156121697	3.80227227233142	0.00292638136708343	0.0140384855641597	0.00878802398611431	chic/drpr/Seipin/spict/kay/atl	6
GO:0045664	regulation of neuron differentiation	13/826	84/12660	0.154761904761905	2.37201660325147	3.33312565796137	0.00295871219957333	0.0141405603773129	0.00885192232488232	N/Sox14/Src64B/Rap1/InR/rl/eff/mnb/ctp/mbt/Ras85D/Mical/Nf-YB	13
GO:1903008	organelle disassembly	9/826	47/12660	0.191489361702128	2.93493380042244	3.5109915431145	0.00295937960652424	0.0141405603773129	0.00885192232488232	Atg8a/ref(2)P/Atg18a/Sod1/Atg3/Fis1/TER94/Atg4a/Atg9	9
GO:0006898	receptor-mediated endocytosis	11/826	65/12660	0.169230769230769	2.59377910225368	3.40337388089524	0.00297959787376105	0.01418100526506	0.00887724062877006	Rab7/Rab5/Cortactin/Clc/Chc/Rala/Flo1/AP-2sigma/CG8176/TSG101/fwe	11
GO:0045466	R7 cell differentiation	11/826	65/12660	0.169230769230769	2.59377910225368	3.40337388089524	0.00297959787376105	0.01418100526506	0.00887724062877006	N/Src64B/Rap1/emc/rl/Past1/eff/mts/Ras85D/Nf-YB/dos	11
GO:0007306	egg chorion assembly	14/826	94/12660	0.148936170212766	2.28272628921745	3.29779257488663	0.00299844049182403	0.0142425923361641	0.00891579383706483	N/Rac2/cact/emc/rl/jvl/mirr/RanBPM/Dp/E2f1/slpr/cic/Klc/br	14
GO:0030155	regulation of cell adhesion	10/826	56/12660	0.178571428571429	2.73694223452093	3.4415107679553	0.00303510687549371	0.0143884339696784	0.00900708999345151	N/peb/RhoL/par-1/Rap1/mbt/RanBPM/stck/arm/Flo1	10
GO:0048871	multicellular organismal-level homeostasis	18/826	136/12660	0.132352941176471	2.0285571855861	3.18603328317391	0.00317870547136152	0.0149913927750537	0.00938453928597379	N/Zip99C/cold/peb/M6/InR/Cat/mys/sws/Rab19/RanBPM/arm/Ras85D/tai/Atg9/Csk/srp/IKKepsilon	18
GO:0042692	muscle cell differentiation	16/826	115/12660	0.139130434782609	2.13243499315717	3.22292952810432	0.00318639940224675	0.0149913927750537	0.00938453928597379	N/Bsg/Rac2/Six4/Rho1/pcs/mys/sls/blow/kirre/Pak3/C3G/Mical/Mlc2/CanB2/br	16
GO:0007616	long-term memory	12/826	75/12660	0.16	2.45230024213075	3.3326090752671	0.00318688450228999	0.0149913927750537	0.00938453928597379	cer/N/Scamp/svr/Src64B/mura/Mob2/CG5541/arm/kra/Tomosyn/Atx2	12
GO:0060033	anatomical structure regression	8/826	39/12660	0.205128205128205	3.1439746693984	3.54265622700711	0.00319335925668363	0.0149913927750537	0.00938453928597379	Atg8a/Ubi-p63E/Atg18a/hid/rpr/TER94/Atg9/br	8
GO:1905037	autophagosome organization	8/826	39/12660	0.205128205128205	3.1439746693984	3.54265622700711	0.00319335925668363	0.0149913927750537	0.00938453928597379	Atg8a/Rab1/SH3PX1/Atg18a/Atg3/Rab19/Atg4a/Atg9	8
GO:0006458	'de novo' protein folding	7/826	31/12660	0.225806451612903	3.4609075997813	3.62422885594533	0.00324018868569244	0.0151229696297405	0.00946690575988731	Hsp68/Hsp70Bc/DnaJ-1/Hsp70Ab/Hsp70Aa/HIP-R/Tpr2	7
GO:0010976	positive regulation of neuron projection development	7/826	31/12660	0.225806451612903	3.4609075997813	3.62422885594533	0.00324018868569244	0.0151229696297405	0.00946690575988731	chic/mmy/S6k/Seipin/Rheb/spict/atl	7
GO:0097352	autophagosome maturation	7/826	31/12660	0.225806451612903	3.4609075997813	3.62422885594533	0.00324018868569244	0.0151229696297405	0.00946690575988731	Atg8a/Vamp7/Snap29/Syx17/TER94/Vha100-1/Rab39	7
GO:0009948	anterior/posterior axis specification	20/826	158/12660	0.126582278481013	1.94011095105281	3.14153461235425	0.00328186671183431	0.0152879235051278	0.00957016608714131	Hsp83/chic/sax/klar/par-1/rl/Tm1/jvl/Shc/Rab11/TER94/Chc/Hrb27C/Ras85D/egl/cic/Psc/Syx1A/dos/IKKepsilon	20
GO:0033865	nucleoside bisphosphate metabolic process	11/826	66/12660	0.166666666666667	2.5544794188862	3.34502248047648	0.00336986854400448	0.0155775724074383	0.00975148489745195	Hmgs/scu/CG6178/Ppat-Dpck/ScsbetaG/Acsl/muc/Fitm/Dpck/CG5828/DIP2	11
GO:0033875	ribonucleoside bisphosphate metabolic process	11/826	66/12660	0.166666666666667	2.5544794188862	3.34502248047648	0.00336986854400448	0.0155775724074383	0.00975148489745195	Hmgs/scu/CG6178/Ppat-Dpck/ScsbetaG/Acsl/muc/Fitm/Dpck/CG5828/DIP2	11
GO:0034032	purine nucleoside bisphosphate metabolic process	11/826	66/12660	0.166666666666667	2.5544794188862	3.34502248047648	0.00336986854400448	0.0155775724074383	0.00975148489745195	Hmgs/scu/CG6178/Ppat-Dpck/ScsbetaG/Acsl/muc/Fitm/Dpck/CG5828/DIP2	11
GO:0098876	vesicle-mediated transport to the plasma membrane	11/826	66/12660	0.166666666666667	2.5544794188862	3.34502248047648	0.00336986854400448	0.0155775724074383	0.00975148489745195	Rab7/Rho1/Snx3/Past1/Rab14/CG7083/Rab35/Rab11/mtm/Tomosyn/IKKepsilon	11
GO:0030178	negative regulation of Wnt signaling pathway	9/826	48/12660	0.1875	2.87378934624697	3.43615973248947	0.00343605496249855	0.0158339911308603	0.00991200177668529	CtBP/Rho1/SkpA/Coop/TER94/Duba/CkIalpha/pbl/crol	9
GO:0007411	axon guidance	29/826	261/12660	0.111111111111111	1.70298627925747	3.0317802075998	0.00343846305535466	0.0158339911308603	0.00991200177668529	N/Bsg/bif/chic/egh/Rac2/Fas3/peb/kuz/Rho1/Src64B/mmy/spen/S6k/InR/Mp/mys/14-3-3epsilon/Rheb/Acsl/mirr/Shc/scb/CG15611/Cont/fend/DIP2/Mical/kra	29
GO:0051963	regulation of synapse assembly	17/826	127/12660	0.133858267716535	2.05162913957789	3.14674023545757	0.00362769350225315	0.016673570325594	0.0104375742871845	Syx4/Spn/sax/HSPC300/Src64B/SkpA/Mob2/mnb/Rheb/spict/scb/ewg/Snx16/Pak3/Mob4/atl/cpb	17
GO:0035002	liquid clearance, open tracheal system	6/826	24/12660	0.25	3.8317191283293	3.66838515964297	0.00368980150119032	0.0169267890159168	0.0105960879611929	crim/pck/Vha13/Chc/TSG101/Vha26	6
GO:0007351	tripartite regional subdivision	18/826	138/12660	0.130434782608696	1.99915780608485	3.11788950624667	0.00372535221044044	0.0169760791903285	0.0106269433717022	Hsp83/chic/sax/klar/par-1/rl/Tm1/Shc/Rab11/TER94/Chc/Hrb27C/Ras85D/egl/cic/Syx1A/dos/IKKepsilon	18
GO:0008595	anterior/posterior axis specification, embryo	18/826	138/12660	0.130434782608696	1.99915780608485	3.11788950624667	0.00372535221044044	0.0169760791903285	0.0106269433717022	Hsp83/chic/sax/klar/par-1/rl/Tm1/Shc/Rab11/TER94/Chc/Hrb27C/Ras85D/egl/cic/Syx1A/dos/IKKepsilon	18
GO:0008333	endosome to lysosome transport	5/826	17/12660	0.294117647058824	4.507904856858	3.8235884279118	0.00373572235808722	0.0169760791903285	0.0106269433717022	Rab7/Vamp7/Snx16/TSG101/Mvb12	5
GO:1901875	positive regulation of post-translational protein modification	5/826	17/12660	0.294117647058824	4.507904856858	3.8235884279118	0.00373572235808722	0.0169760791903285	0.0106269433717022	Diap1/Ndfip/STUB1/rpr/SCCRO3	5
GO:1903322	positive regulation of protein modification by small protein conjugation or removal	5/826	17/12660	0.294117647058824	4.507904856858	3.8235884279118	0.00373572235808722	0.0169760791903285	0.0106269433717022	Diap1/Ndfip/STUB1/rpr/SCCRO3	5
GO:0016482	cytosolic transport	8/826	40/12660	0.2	3.06537530266344	3.45639397036899	0.00376811716214526	0.0170270912214541	0.0106588766561767	Snx6/CG13784/Snx3/Snx1/Rab14/CG15099/IPIP/Vps29	8
GO:0035206	regulation of hemocyte proliferation	8/826	40/12660	0.2	3.06537530266344	3.45639397036899	0.00376811716214526	0.0170270912214541	0.0106588766561767	Cat/Tl/sls/dl/DCTN3-p24/E2f1/Ras85D/CG1572	8
GO:1903688	positive regulation of border follicle cell migration	8/826	40/12660	0.2	3.06537530266344	3.45639397036899	0.00376811716214526	0.0170270912214541	0.0106588766561767	peb/kuz/par-1/InR/Diap1/kay/Hrb27C/tai	8
GO:0006468	protein phosphorylation	28/826	251/12660	0.111553784860558	1.70977108515092	3.00061801641936	0.00378415492168474	0.0170437847457342	0.0106693267215428	CaMKI/sax/CG9286/svr/Rho1/PhKgamma/par-1/Hsp67Bc/Src64B/S6k/InR/Dyrk2/mats/Mob2/mnb/trbl/mbt/Pak3/Pdk/slpr/CkIalpha/Wnk/Csk/Cka/IKKepsilon/fry/Lk6/Cdk4	28
GO:0001894	tissue homeostasis	11/826	67/12660	0.164179104477612	2.51635286039536	3.28773659444464	0.00380006472988188	0.0170437847457342	0.0106693267215428	N/cold/peb/M6/mys/sws/Rab19/Atg9/Csk/srp/IKKepsilon	11
GO:0019094	pole plasm mRNA localization	11/826	67/12660	0.164179104477612	2.51635286039536	3.28773659444464	0.00380006472988188	0.0170437847457342	0.0106693267215428	Hsp83/chic/klar/par-1/Tm1/Rab11/TER94/Chc/Hrb27C/egl/Syx1A	11
GO:0032271	regulation of protein polymerization	11/826	67/12660	0.164179104477612	2.51635286039536	3.28773659444464	0.00380006472988188	0.0170437847457342	0.0106693267215428	Jupiter/chic/CG6891/Arpc3A/svr/Cortactin/Arpc3B/LamC/CG14131/Atx2/cpb	11
GO:0046661	male sex differentiation	7/826	32/12660	0.21875	3.35275423728814	3.52053128433485	0.00391822956659204	0.0175086813781233	0.0109603497622994	N/Rab5/mys/PI31/rpr/slpr/br	7
GO:0048278	vesicle docking	7/826	32/12660	0.21875	3.35275423728814	3.52053128433485	0.00391822956659204	0.0175086813781233	0.0109603497622994	Syx4/Syb/Syx17/Syx7/Syx1A/Syx5/Syx8	7
GO:0061058	regulation of peptidoglycan recognition protein signaling pathway	10/826	58/12660	0.172413793103448	2.64256491608917	3.31238449182384	0.00395442609285442	0.0176377637006612	0.0110411546711666	Eip75B/SH3PX1/PGRP-LA/SkpA/CG4968/scny/Ubc4/casp/CG17985/akirin	10
GO:0009952	anterior/posterior pattern specification	25/826	217/12660	0.115207373271889	1.76576918356189	3.00600115256038	0.00396874837684508	0.017668984932338	0.0110606990110171	N/E(spl)mbeta-HLH/Hsp83/chic/E(spl)m3-HLH/fsd/sax/klar/par-1/pcs/rl/Tm1/jvl/Shc/Rab11/TER94/Chc/Hrb27C/Ras85D/egl/cic/Psc/Syx1A/dos/IKKepsilon	25
GO:0009266	response to temperature stimulus	18/826	139/12660	0.129496402877698	1.98477537582525	3.08424602766845	0.0040265513134402	0.0178604197046529	0.0111805362515222	Hsp27/Hsp26/Hsp23/Hsp83/Hsp70Bc/DnaJ-1/Hsp67Bc/CG14207/Hsp70Ab/Hsp70Aa/Su(Tpl)/CG5446/mth/Hsp67Ba/slpr/laza/p38a/Ucp4A	18
GO:0044089	positive regulation of cellular component biogenesis	18/826	139/12660	0.129496402877698	1.98477537582525	3.08424602766845	0.0040265513134402	0.0178604197046529	0.0111805362515222	Jupiter/chic/sax/svr/HSPC300/SkpA/RhoGEF4/mnb/Rheb/Rab35/Rpt4/Snx16/Pak3/Flo1/kra/Flo2/Atx2/cpb	18
GO:0007301	female germline ring canal formation	4/826	11/12660	0.363636363636364	5.57340964120625	4.00896523715361	0.00409888259377844	0.0180815424109458	0.0113189579949429	Cortactin/Src64B/pcs/rngo	4
GO:0007392	initiation of dorsal closure	4/826	11/12660	0.363636363636364	5.57340964120625	4.00896523715361	0.00409888259377844	0.0180815424109458	0.0113189579949429	Rac2/Rho1/Rab11/slpr	4
GO:0043652	engulfment of apoptotic cell	4/826	11/12660	0.363636363636364	5.57340964120625	4.00896523715361	0.00409888259377844	0.0180815424109458	0.0113189579949429	crq/drpr/Rac2/CG32579	4
GO:0019220	regulation of phosphate metabolic process	16/826	118/12660	0.135593220338983	2.0782205441786	3.10877398566827	0.00413008081739346	0.0181527960152467	0.0113635624062115	N/CG9286/elm/endos/svr/Rho1/par-1/InR/mats/Mob2/trbl/PPP1R15/mri/Cka/fry/Lk6	16
GO:0051174	regulation of phosphorus metabolic process	16/826	118/12660	0.135593220338983	2.0782205441786	3.10877398566827	0.00413008081739346	0.0181527960152467	0.0113635624062115	N/CG9286/elm/endos/svr/Rho1/par-1/InR/mats/Mob2/trbl/PPP1R15/mri/Cka/fry/Lk6	16
GO:0007316	pole plasm RNA localization	11/826	68/12660	0.161764705882353	2.4793476712719	3.23147866072035	0.00427300778147513	0.018678927131702	0.0116929179374844	Hsp83/chic/klar/par-1/Tm1/Rab11/TER94/Chc/Hrb27C/egl/Syx1A	11
GO:0009615	response to virus	11/826	68/12660	0.161764705882353	2.4793476712719	3.23147866072035	0.00427300778147513	0.018678927131702	0.0116929179374844	Atg18a/vir-1/rl/Tl/CG9008/TER94/Ras85D/DIP1/key/IKKepsilon/Fadd	11
GO:2000243	positive regulation of reproductive process	11/826	68/12660	0.161764705882353	2.4793476712719	3.23147866072035	0.00427300778147513	0.018678927131702	0.0116929179374844	peb/kuz/par-1/InR/SkpA/Diap1/kay/Dp/Hrb27C/E2f1/tai	11
GO:0098662	inorganic cation transmembrane transport	27/826	242/12660	0.111570247933884	1.71002341264283	2.9463101773911	0.0044041974252895	0.0191809041229799	0.0120071531033551	Fer2LCH/Fer1HCH/Mvl/Vha16-1/Zip99C/Zip88E/elm/Vha13/CG43066/Vha36-1/CG42542/VhaAC39-1/VhaM9.7-b/VhaM9.7-c/Prestin/Plc21C/ATP7/Vha100-1/Vha14-1/VhaSFD/Vha68-2/Vha44/ppk31/Wnk/blot/fwe/Vha26	27
GO:0010634	positive regulation of epithelial cell migration	8/826	41/12660	0.195121951219512	2.99061005137896	3.37279225538645	0.00441963642452417	0.0191809041229799	0.0120071531033551	peb/kuz/par-1/InR/Diap1/kay/Hrb27C/tai	8
GO:0030951	establishment or maintenance of microtubule cytoskeleton polarity	8/826	41/12660	0.195121951219512	2.99061005137896	3.37279225538645	0.00441963642452417	0.0191809041229799	0.0120071531033551	egh/par-1/14-3-3epsilon/heph/jvl/Rab11/Chc/egl	8
GO:0045793	positive regulation of cell size	8/826	41/12660	0.195121951219512	2.99061005137896	3.37279225538645	0.00441963642452417	0.0191809041229799	0.0120071531033551	S6k/InR/rl/trbl/Rheb/Ras85D/Desat1/p38a	8
GO:0060811	intracellular mRNA localization involved in anterior/posterior axis specification	12/826	78/12660	0.153846153846154	2.3579810020488	3.17826493392041	0.00443148421280668	0.019197794264816	0.0120177262503592	Hsp83/chic/klar/par-1/Tm1/jvl/Rab11/TER94/Chc/Hrb27C/egl/Syx1A	12
GO:0062207	regulation of pattern recognition receptor signaling pathway	10/826	59/12660	0.169491525423729	2.59777568022325	3.24984948720342	0.00448995073348897	0.019416220644998	0.0121544601066906	Eip75B/SH3PX1/PGRP-LA/SkpA/CG4968/scny/Ubc4/casp/CG17985/akirin	10
GO:0060491	regulation of cell projection assembly	9/826	50/12660	0.18	2.75883777239709	3.29213157302673	0.00456892896526009	0.0196871885592368	0.0123240847089252	N/chic/HSPC300/Rho1/Tm1/Rab35/kra/Flo2/cpb	9
GO:0120032	regulation of plasma membrane bounded cell projection assembly	9/826	50/12660	0.18	2.75883777239709	3.29213157302673	0.00456892896526009	0.0196871885592368	0.0123240847089252	N/chic/HSPC300/Rho1/Tm1/Rab35/kra/Flo2/cpb	9
GO:0042688	crystal cell differentiation	6/826	25/12660	0.24	3.67845036319613	3.54152184358443	0.00459154312208369	0.0197493646231514	0.0123630066238673	N/DnaJ-1/rl/Drp1/Ras85D/srp	6
GO:0000578	embryonic axis specification	18/826	141/12660	0.127659574468085	1.95662253361496	3.01779187111979	0.00468938761125311	0.0198908179901155	0.0124515557466424	Hsp83/chic/sax/klar/par-1/rl/Tm1/Shc/Rab11/TER94/Chc/Hrb27C/Ras85D/egl/cic/Syx1A/dos/IKKepsilon	18
GO:0050801	monoatomic ion homeostasis	18/826	141/12660	0.127659574468085	1.95662253361496	3.01779187111979	0.00468938761125311	0.0198908179901155	0.0124515557466424	Fer2LCH/Fer1HCH/CG7194/Mvl/Vha16-1/Zip99C/Seipin/CG11367/CG42542/VhaAC39-1/CG11825/Plc21C/ATP7/Vha100-1/Vha68-2/Wnk/CG8399/Syx5	18
GO:0007112	male meiosis cytokinesis	7/826	33/12660	0.212121212121212	3.25115562403698	3.42086818465523	0.00469861842286193	0.0198908179901155	0.0124515557466424	Rab1/Rint1/Pex2/Rab11/LamC/Pex10/Syx5	7
GO:0021782	glial cell development	7/826	33/12660	0.212121212121212	3.25115562403698	3.42086818465523	0.00469861842286193	0.0198908179901155	0.0124515557466424	kune/pasi2/pasi1/pck/sinu/Cont/Nrx-IV	7
GO:0033866	nucleoside bisphosphate biosynthetic process	7/826	33/12660	0.212121212121212	3.25115562403698	3.42086818465523	0.00469861842286193	0.0198908179901155	0.0124515557466424	CG6178/Ppat-Dpck/Acsl/muc/Dpck/CG5828/DIP2	7
GO:0034030	ribonucleoside bisphosphate biosynthetic process	7/826	33/12660	0.212121212121212	3.25115562403698	3.42086818465523	0.00469861842286193	0.0198908179901155	0.0124515557466424	CG6178/Ppat-Dpck/Acsl/muc/Dpck/CG5828/DIP2	7
GO:0034033	purine nucleoside bisphosphate biosynthetic process	7/826	33/12660	0.212121212121212	3.25115562403698	3.42086818465523	0.00469861842286193	0.0198908179901155	0.0124515557466424	CG6178/Ppat-Dpck/Acsl/muc/Dpck/CG5828/DIP2	7
GO:0042044	fluid transport	7/826	33/12660	0.212121212121212	3.25115562403698	3.42086818465523	0.00469861842286193	0.0198908179901155	0.0124515557466424	crim/pck/Vha13/Chc/TSG101/Prip/Vha26	7
GO:0051222	positive regulation of protein transport	7/826	33/12660	0.212121212121212	3.25115562403698	3.42086818465523	0.00469861842286193	0.0198908179901155	0.0124515557466424	Rab1/AdipoR/Sar1/sdt/RanBPM/Rab11/Flo2	7
GO:2000058	regulation of ubiquitin-dependent protein catabolic process	11/826	69/12660	0.159420289855072	2.44341509632593	3.17621299078121	0.00479160445706789	0.0202489344218999	0.0126757348988707	SkpA/UbcE2H/CG31855/trbl/PI31/STUB1/RanBPM/rpr/TER94/CkIalpha/CG15445	11
GO:0006869	lipid transport	14/826	99/12660	0.141414141414141	2.16743708269132	3.08079580902435	0.00484046615210857	0.0204196587850314	0.0127826075235109	Npc2a/Lsd-1/Lsd-2/ScpX/CG13784/klar/scramb1/CG32407/prel/CG32579/Npc1a/Start1/CG30392/rdgB	14
GO:0016081	synaptic vesicle docking	5/826	18/12660	0.277777777777778	4.25746569814366	3.6536938305788	0.00489851142956131	0.0204854559437286	0.0128237962262528	Syx4/Syb/Syx17/Syx1A/Syx8	5
GO:0031103	axon regeneration	5/826	18/12660	0.277777777777778	4.25746569814366	3.6536938305788	0.00489851142956131	0.0204854559437286	0.0128237962262528	chic/Seipin/spict/kay/atl	5
GO:0032222	regulation of synaptic transmission, cholinergic	5/826	18/12660	0.277777777777778	4.25746569814366	3.6536938305788	0.00489851142956131	0.0204854559437286	0.0128237962262528	crim/CG9338/crok/CG6583/stas	5
GO:0045476	nurse cell apoptotic process	5/826	18/12660	0.277777777777778	4.25746569814366	3.6536938305788	0.00489851142956131	0.0204854559437286	0.0128237962262528	cathD/Drep1/Dp/E2f1/Dcp-1	5
GO:0048803	imaginal disc-derived male genitalia morphogenesis	5/826	18/12660	0.277777777777778	4.25746569814366	3.6536938305788	0.00489851142956131	0.0204854559437286	0.0128237962262528	N/Rab5/mys/rpr/slpr	5
GO:0016055	Wnt signaling pathway	17/826	131/12660	0.129770992366412	1.98898397501063	3.00601150816855	0.00499585637169874	0.0208564038493236	0.0130560078189541	CtBP/Rho1/spen/SkpA/Dyrk2/Coop/Diap1/mts/TER94/arm/ewg/Duba/CkIalpha/pbl/Flo2/Wnk/crol	17
GO:0048599	oocyte development	20/826	164/12660	0.121951219512195	1.86913128211185	2.95968668281097	0.00502520007340063	0.0209426731901826	0.013110012008599	Hsp83/chic/egh/klar/par-1/14-3-3epsilon/heph/Tm1/jvl/Rab11/scb/TER94/Chc/Hrb27C/Ras85D/egl/cic/Syx1A/IKKepsilon/fry	20
GO:0051650	establishment of vesicle localization	10/826	60/12660	0.166666666666667	2.5544794188862	3.18859433494584	0.00508094877412512	0.0211021159930532	0.0132098224311433	Rab7/Hsp83/Sar1/Cadps/Rab35/Start1/CG13531/Rab11/Gmap/ALiX	10
GO:0080135	regulation of cellular response to stress	10/826	60/12660	0.166666666666667	2.5544794188862	3.18859433494584	0.00508094877412512	0.0211021159930532	0.0132098224311433	chic/BI-1/Lpin/Seipin/spict/Vhl/atl/CG13605/Cka/p38a	10
GO:1903684	regulation of border follicle cell migration	8/826	42/12660	0.19047619047619	2.91940505015565	3.29169780541238	0.0051543635433615	0.0213702392270297	0.0133776662773083	peb/kuz/par-1/InR/Diap1/kay/Hrb27C/tai	8
GO:0000281	mitotic cytokinesis	9/826	51/12660	0.176470588235294	2.7047429141148	3.22275729954081	0.00523461841758492	0.0216286545233432	0.0135394330015039	chic/alphaSnap/Rab1/Act42A/Rho1/Rab35/Syx1A/pbl/ALiX	9
GO:0050770	regulation of axonogenesis	9/826	51/12660	0.176470588235294	2.7047429141148	3.22275729954081	0.00523461841758492	0.0216286545233432	0.0135394330015039	bif/chic/Rac2/Rho1/Seipin/spict/Pak3/pbl/atl	9
GO:0007476	imaginal disc-derived wing morphogenesis	32/826	305/12660	0.104918032786885	1.60806573254475	2.83989978884125	0.00526863292128876	0.0217319850240509	0.0136041173946008	N/alphaSnap/Lpin/sax/ash2/svr/Rho1/par-1/spen/Rap1/emc/rl/Past1/mys/heph/Ppat-Dpck/ctp/Gug/myo/mirr/Shc/stck/elgi/arm/Phm/Ras85D/cic/Mrtf/mam/crol/fry/parvin	32
GO:0097485	neuron projection guidance	29/826	269/12660	0.107806691449814	1.65233984716059	2.85706953402124	0.00528093536614564	0.0217455580861936	0.0136126140657787	N/Bsg/bif/chic/egh/Rac2/Fas3/peb/kuz/Rho1/Src64B/mmy/spen/S6k/InR/Mp/mys/14-3-3epsilon/Rheb/Acsl/mirr/Shc/scb/CG15611/Cont/fend/DIP2/Mical/kra	29
GO:0019725	cellular homeostasis	25/826	222/12660	0.112612612612613	1.72599960735554	2.88311216073713	0.00532813343817176	0.0219025314928594	0.013710878658256	Fer2LCH/Fer1HCH/N/CG9674/Vha16-1/Zip99C/Pepck2/Debcl/Vha13/alc/Seipin/Best1/CG11367/Syx17/CG42542/VhaAC39-1/TER94/Plc21C/ATP7/Vha100-1/Vha68-2/ORMDL/Hex-A/CG8399/Syx5	25
GO:0007472	wing disc morphogenesis	33/826	318/12660	0.10377358490566	1.59052492119329	2.81762349736061	0.00549027796646895	0.0225306815188598	0.014104097532909	N/alphaSnap/Lpin/cbt/sax/ash2/svr/Rho1/par-1/spen/Rap1/emc/rl/Past1/mys/heph/Ppat-Dpck/ctp/Gug/myo/mirr/Shc/stck/elgi/arm/Phm/Ras85D/cic/Mrtf/mam/crol/fry/parvin	33
GO:0043067	regulation of programmed cell death	28/826	258/12660	0.108527131782946	1.66338194718171	2.84414398858765	0.00553646662570499	0.0226816535956301	0.0141986053219313	N/ben/BI-1/kibra/Tspo/zda/Debcl/sigmar/hid/SkpA/Tango9/Diap1/Drep1/scny/rdx/rpr/TER94/CG15547/Dp/alpha4GT1/E2f1/Ras85D/Nf-YB/Csk/SCCRO3/Dcp-1/IKKepsilon/fwe	28
GO:0060562	epithelial tube morphogenesis	15/826	111/12660	0.135135135135135	2.07119952882665	2.99468566588848	0.00556336594534795	0.0227532237730926	0.0142434079064662	N/Rho1/Vha13/mmy/SPARC/rl/Rheb/VhaAC39-1/ecd/arm/Ras85D/Vha100-1/pbl/TSG101/Vha26	15
GO:0030336	negative regulation of cell migration	4/826	12/12660	0.333333333333333	5.1089588377724	3.76214410167152	0.00583400466043076	0.0236994162384165	0.0148357198081129	mys/scb/Rap2l/pbl	4
GO:0050766	positive regulation of phagocytosis	4/826	12/12660	0.333333333333333	5.1089588377724	3.76214410167152	0.00583400466043076	0.0236994162384165	0.0148357198081129	prtp/drpr/ClC-b/srp	4
GO:0099500	vesicle fusion to plasma membrane	4/826	12/12660	0.333333333333333	5.1089588377724	3.76214410167152	0.00583400466043076	0.0236994162384165	0.0148357198081129	Hsp83/alphaSnap/Snap29/Syx1A	4
GO:2000146	negative regulation of cell motility	4/826	12/12660	0.333333333333333	5.1089588377724	3.76214410167152	0.00583400466043076	0.0236994162384165	0.0148357198081129	mys/scb/Rap2l/pbl	4
GO:0006812	monoatomic cation transport	34/826	332/12660	0.102409638554217	1.56961988389393	2.77863697845007	0.00596340827526885	0.0241439403683357	0.015113989760971	Fer2LCH/Fer1HCH/SLC5A11/Mvl/Vha16-1/Zip99C/Zip88E/elm/Vha13/Tsf2/CG43066/Ndfip/Vha36-1/CG42542/Psn/spict/VhaAC39-1/VhaM9.7-b/NKAIN/VhaM9.7-c/Prestin/CG7627/Plc21C/ATP7/Vha100-1/Vha14-1/VhaSFD/Vha68-2/Vha44/ppk31/Wnk/blot/fwe/Vha26	34
GO:0007028	cytoplasm organization	13/826	91/12660	0.142857142857143	2.18955378761674	3.00869634410791	0.00596344320742979	0.0241439403683357	0.015113989760971	Rab7/Hsp83/chic/Rab5/klar/par-1/Tm1/Rab11/TER94/Chc/Hrb27C/egl/Syx1A	13
GO:0060810	intracellular mRNA localization involved in pattern specification process	12/826	81/12660	0.148148148148148	2.27064837234329	3.03088024119259	0.00603784382940599	0.0244042163490061	0.0152769212645642	Hsp83/chic/klar/par-1/Tm1/jvl/Rab11/TER94/Chc/Hrb27C/egl/Syx1A	12
GO:0098655	monoatomic cation transmembrane transport	27/826	248/12660	0.108870967741935	1.66865187846598	2.80949955149913	0.00611353515145984	0.0246688299673455	0.0154425681083346	Fer2LCH/Fer1HCH/Mvl/Vha16-1/Zip99C/Zip88E/elm/Vha13/CG43066/Vha36-1/CG42542/VhaAC39-1/VhaM9.7-b/VhaM9.7-c/Prestin/Plc21C/ATP7/Vha100-1/Vha14-1/VhaSFD/Vha68-2/Vha44/ppk31/Wnk/blot/fwe/Vha26	27
GO:0016310	phosphorylation	31/826	296/12660	0.10472972972973	1.60517963484065	2.78339346615021	0.00612380088656178	0.0246690009002898	0.01544267511153	CaMKI/Cerk/sax/CG9286/svr/Rho1/PhKgamma/par-1/Hsp67Bc/Src64B/S6k/InR/Dyrk2/mats/Mob2/mnb/trbl/mbt/Pak3/Pdk/slpr/CkIalpha/Hex-A/Wnk/mri/Csk/Cka/IKKepsilon/fry/Lk6/Cdk4	31
GO:0008037	cell recognition	16/826	123/12660	0.130081300813008	1.99374003425264	2.92585278201938	0.00620338769040665	0.0249479574949187	0.0156173005890062	crq/Npc2a/Bsg/Fas3/galectin/Rho1/mmy/emp/CG8668/Tl/Mcr/Cont/Nrx-IV/kra/pbl/fry	16
GO:0031396	regulation of protein ubiquitination	5/826	19/12660	0.263157894736842	4.0333885561361	3.49573151580153	0.00629643633435777	0.0251544716470286	0.0157465774482457	Atg8a/Diap1/Ndfip/STUB1/rpr	5
GO:0034314	Arp2/3 complex-mediated actin nucleation	5/826	19/12660	0.263157894736842	4.0333885561361	3.49573151580153	0.00629643633435777	0.0251544716470286	0.0157465774482457	Arpc3A/Cortactin/Arpc3B/LRR/Arpc4	5
GO:0035126	post-embryonic genitalia morphogenesis	5/826	19/12660	0.263157894736842	4.0333885561361	3.49573151580153	0.00629643633435777	0.0251544716470286	0.0157465774482457	N/Rab5/mys/rpr/slpr	5
GO:0048805	imaginal disc-derived genitalia morphogenesis	5/826	19/12660	0.263157894736842	4.0333885561361	3.49573151580153	0.00629643633435777	0.0251544716470286	0.0157465774482457	N/Rab5/mys/rpr/slpr	5
GO:0006643	membrane lipid metabolic process	14/826	102/12660	0.137254901960784	2.1036889332004	2.95672188251539	0.00632598409757327	0.0252307431858583	0.0157943230622316	Sap-r/bwa/egh/Cerk/Spt-I/PIG-L/sws/ifc/Hacd1/Sply/alpha4GT1/PIG-V/ORMDL/SMSr	14
GO:0051146	striated muscle cell differentiation	13/826	92/12660	0.141304347826087	2.16575428992526	2.96477534968242	0.00654239459682096	0.0260508220497178	0.0163076884600279	Bsg/Rac2/Six4/Rho1/mys/sls/blow/kirre/Pak3/C3G/Mical/Mlc2/CanB2	13
GO:0032006	regulation of TOR signaling	9/826	53/12660	0.169811320754717	2.60267714377084	3.08888715632754	0.0067890837971344	0.0269441763198772	0.0168669239073543	scyl/chrb/Rheb/RagC-D/Shc/RagA-B/Ras85D/Atg9/Cdk4	9
GO:1902692	regulation of neuroblast proliferation	9/826	53/12660	0.169811320754717	2.60267714377084	3.08888715632754	0.0067890837971344	0.0269441763198772	0.0168669239073543	N/E(spl)mbeta-HLH/Hsp83/E(spl)m3-HLH/InR/mts/Rheb/Mob4/Cka	9
GO:1904263	positive regulation of TORC1 signaling	6/826	27/12660	0.222222222222222	3.40597255851493	3.30630751923962	0.00686585093116752	0.0272041022937721	0.017029636308401	Rheb/RagC-D/Shc/RagA-B/Ras85D/Cdk4	6
GO:0051964	negative regulation of synapse assembly	8/826	44/12660	0.181818181818182	2.78670482060313	3.13647801962738	0.00689986674650165	0.0272493919137618	0.0170579873912135	Spn/Src64B/SkpA/Mob2/spict/scb/ewg/Mob4	8
GO:1905809	negative regulation of synapse organization	8/826	44/12660	0.181818181818182	2.78670482060313	3.13647801962738	0.00689986674650165	0.0272493919137618	0.0170579873912135	Spn/Src64B/SkpA/Mob2/spict/scb/ewg/Mob4	8
GO:0045451	pole plasm oskar mRNA localization	10/826	63/12660	0.158730158730159	2.43283754179638	3.0120182788717	0.0072251089331887	0.0284407632231392	0.0178037800620345	chic/klar/par-1/Tm1/Rab11/TER94/Chc/Hrb27C/egl/Syx1A	10
GO:0097190	apoptotic signaling pathway	10/826	63/12660	0.158730158730159	2.43283754179638	3.0120182788717	0.0072251089331887	0.0284407632231392	0.0178037800620345	BI-1/Debcl/hid/Tango9/CG12384/rpr/CG15547/Dp/Ras85D/Fadd	10
GO:1904396	regulation of neuromuscular junction development	16/826	125/12660	0.128	1.9618401937046	2.85508932373152	0.00723845002038993	0.0284468728000015	0.0178076046275665	Syx4/drpr/sax/HSPC300/Src64B/SkpA/Mob2/mnb/Rheb/spict/scb/ewg/Snx16/Mob4/atl/cpb	16
GO:0198738	cell-cell signaling by wnt	17/826	136/12660	0.125	1.91585956416465	2.83694392011757	0.00727083848324797	0.0285276963578493	0.0178581997834161	CtBP/Rho1/spen/SkpA/Dyrk2/Coop/Diap1/mts/TER94/arm/ewg/Duba/CkIalpha/pbl/Flo2/Wnk/crol	17
GO:0006888	endoplasmic reticulum to Golgi vesicle-mediated transport	11/826	73/12660	0.150684931506849	2.30952933762314	2.9644183132062	0.00738331911423777	0.0289219951666489	0.0181050289284539	Rab1/Sar1/Rint1/CG13887/Sec22/Rab2/Gos28/CG9067/Gmap/Syx5/Sec24AB	11
GO:0048675	axon extension	9/826	54/12660	0.166666666666667	2.5544794188862	3.02424621689939	0.00768796176664659	0.0300178830791557	0.0187910494551829	bif/chic/Frl/Rab5/kuz/Seipin/spict/CG13531/atl	9
GO:1900426	positive regulation of defense response to bacterium	9/826	54/12660	0.166666666666667	2.5544794188862	3.02424621689939	0.00768796176664659	0.0300178830791557	0.0187910494551829	Npc2a/GILT1/PGRP-LA/CG4968/kay/Ubc4/key/akirin/Fadd	9
GO:0051402	neuron apoptotic process	7/826	36/12660	0.194444444444444	2.98022598870056	3.14334069053166	0.00774645332913534	0.0301142704667524	0.0188513874930921	N/Debcl/sws/rpr/TER94/Dcp-1/fwe	7
GO:0071453	cellular response to oxygen levels	7/826	36/12660	0.194444444444444	2.98022598870056	3.14334069053166	0.00774645332913534	0.0301142704667524	0.0188513874930921	Eip93F/SH3PX1/eIF1/VhaAC39-1/Vhl/msi/Mrtf	7
GO:0007308	oocyte construction	18/826	148/12660	0.121621621621622	1.86407957594398	2.793477456269	0.00775008784080117	0.0301142704667524	0.0188513874930921	Hsp83/chic/egh/klar/par-1/14-3-3epsilon/heph/Tm1/jvl/Rab11/TER94/Chc/Hrb27C/Ras85D/egl/cic/Syx1A/IKKepsilon	18
GO:0044743	protein transmembrane import into intracellular organelle	8/826	45/12660	0.177777777777778	2.72477804681195	3.0621029393196	0.00792408265478691	0.0305063756991884	0.019096843469948	Pex13/Pex12/Pex5/Pex14/Pex6/Pex2/Pex10/CG8206	8
GO:0046532	regulation of photoreceptor cell differentiation	8/826	45/12660	0.177777777777778	2.72477804681195	3.0621029393196	0.00792408265478691	0.0305063756991884	0.019096843469948	N/Src64B/Rap1/rl/eff/mbt/Ras85D/Nf-YB	8
GO:0046847	filopodium assembly	8/826	45/12660	0.177777777777778	2.72477804681195	3.0621029393196	0.00792408265478691	0.0305063756991884	0.019096843469948	N/chic/HSPC300/Rho1/Rab35/kra/Flo2/cpb	8
GO:1901889	negative regulation of cell junction assembly	8/826	45/12660	0.177777777777778	2.72477804681195	3.0621029393196	0.00792408265478691	0.0305063756991884	0.019096843469948	Spn/Src64B/SkpA/Mob2/spict/scb/ewg/Mob4	8
GO:0007390	germ-band shortening	5/826	20/12660	0.25	3.8317191283293	3.34823225989771	0.00795213854736407	0.0305063756991884	0.019096843469948	Rac2/peb/InR/ecd/srp	5
GO:0007400	neuroblast fate determination	5/826	20/12660	0.25	3.8317191283293	3.34823225989771	0.00795213854736407	0.0305063756991884	0.019096843469948	N/kuz/spen/amx/mam	5
GO:0007584	response to nutrient	5/826	20/12660	0.25	3.8317191283293	3.34823225989771	0.00795213854736407	0.0305063756991884	0.019096843469948	SLC5A11/sug/endos/Mob4/Ggamma1	5
GO:0040013	negative regulation of locomotion	5/826	20/12660	0.25	3.8317191283293	3.34823225989771	0.00795213854736407	0.0305063756991884	0.019096843469948	mys/kay/scb/Rap2l/pbl	5
GO:0006879	intracellular iron ion homeostasis	4/826	13/12660	0.307692307692308	4.7159620040976	3.54138483049473	0.00799714545320227	0.0305334050293941	0.0191137636997756	Fer2LCH/Fer1HCH/VhaAC39-1/CG8399	4
GO:0031398	positive regulation of protein ubiquitination	4/826	13/12660	0.307692307692308	4.7159620040976	3.54138483049473	0.00799714545320227	0.0305334050293941	0.0191137636997756	Diap1/Ndfip/STUB1/rpr	4
GO:0035160	maintenance of epithelial integrity, open tracheal system	4/826	13/12660	0.307692307692308	4.7159620040976	3.54138483049473	0.00799714545320227	0.0305334050293941	0.0191137636997756	peb/M6/mys/IKKepsilon	4
GO:0070201	regulation of establishment of protein localization	10/826	64/12660	0.15625	2.39482445520581	2.95540603149114	0.0080766991189418	0.0307884280789993	0.0192734068939577	Rab1/AdipoR/Sar1/sdt/Rab35/rdx/RanBPM/Rab11/Tomosyn/Flo2	10
GO:0009620	response to fungus	11/826	74/12660	0.148648648648649	2.27831948170931	2.9136363384424	0.00817634838266744	0.0311191303586381	0.0194804249196875	Fer2LCH/Fer1HCH/Hsp27/cact/Myd88/spen/Tl/CG12744/Mcr/Phm/p38a	11
GO:0014017	neuroblast fate commitment	6/826	28/12660	0.214285714285714	3.28433068142511	3.19687658867548	0.00826626203805477	0.0314117957446081	0.0196636320341626	N/kuz/spen/arm/amx/mam	6
GO:0010562	positive regulation of phosphorus metabolic process	10/826	65/12660	0.153846153846154	2.3579810020488	2.89984795671465	0.00900344479988375	0.0340895430488303	0.0213398888804377	elm/Rho1/InR/mats/Mob2/PPP1R15/mri/Cka/fry/Lk6	10
GO:0045937	positive regulation of phosphate metabolic process	10/826	65/12660	0.153846153846154	2.3579810020488	2.89984795671465	0.00900344479988375	0.0340895430488303	0.0213398888804377	elm/Rho1/InR/mats/Mob2/PPP1R15/mri/Cka/fry/Lk6	10
GO:0051656	establishment of organelle localization	20/826	173/12660	0.115606936416185	1.77189323853378	2.70069271867673	0.00901331473897792	0.0340895430488303	0.0213398888804377	Rab7/Hsp83/Msp300/Lsd-2/Sar1/klar/Cadps/ctp/Rab35/jvl/Start1/CG13531/Rab11/CG6664/nudC/LamC/egl/Gmap/ALiX/Arp1	20
GO:0090090	negative regulation of canonical Wnt signaling pathway	8/826	46/12660	0.173913043478261	2.66554374144647	2.98973356026333	0.00905832213191704	0.0342061522759246	0.0214128856919545	CtBP/Rho1/SkpA/Coop/TER94/Duba/CkIalpha/pbl	8
GO:0006955	immune response	35/826	354/12660	0.0988700564971751	1.5153691467969	2.59827749794013	0.00907471360823395	0.0342145061510446	0.0214181151773285	ben/Eip75B/Rac2/SH3PX1/PGRP-LA/Thor/sax/RhoL/cact/Rho1/CG4080/Myd88/Src64B/SkpA/eff/CG4968/Tl/Ubc7/scny/dl/kay/Shc/Ubc4/LRR/Rala/casp/CG17985/key/Flo2/Exn/p38a/IKKepsilon/akirin/Fadd/CG13994	35
GO:0055080	monoatomic cation homeostasis	17/826	140/12660	0.121428571428571	1.86112071947423	2.70676052060338	0.00963742405779331	0.0362794138088225	0.0227107373724171	Fer2LCH/Fer1HCH/CG7194/Mvl/Vha16-1/Zip99C/Seipin/CG11367/CG42542/VhaAC39-1/CG11825/Plc21C/ATP7/Vha100-1/Vha68-2/CG8399/Syx5	17
GO:0032434	regulation of proteasomal ubiquitin-dependent protein catabolic process	9/826	56/12660	0.160714285714286	2.46324801106883	2.89922352407506	0.00975471514409932	0.0365362150157629	0.0228714936844809	SkpA/UbcE2H/CG31855/trbl/PI31/STUB1/RanBPM/TER94/CkIalpha	9
GO:1903829	positive regulation of protein localization	9/826	56/12660	0.160714285714286	2.46324801106883	2.89922352407506	0.00975471514409932	0.0365362150157629	0.0228714936844809	Akap200/Rab1/AdipoR/Sar1/sdt/Rab35/RanBPM/Rab11/Flo2	9
GO:0009994	oocyte differentiation	21/826	186/12660	0.112903225806452	1.73045379989065	2.65136974397942	0.00982374134315032	0.0365362150157629	0.0228714936844809	Hsp83/chic/egh/klar/par-1/14-3-3epsilon/heph/Tm1/jvl/Rab11/scb/TER94/Chc/Hrb27C/Ras85D/egl/cic/Syx1A/Atx2/IKKepsilon/fry	21
GO:0030516	regulation of axon extension	6/826	29/12660	0.206896551724138	3.171077899307	3.09228475185645	0.00986044096200039	0.0365362150157629	0.0228714936844809	bif/chic/kuz/Seipin/spict/atl	6
GO:0035159	regulation of tube length, open tracheal system	6/826	29/12660	0.206896551724138	3.171077899307	3.09228475185645	0.00986044096200039	0.0365362150157629	0.0228714936844809	kune/pasi2/pasi1/Rho1/Chc/Mcr	6
GO:0042045	epithelial fluid transport	6/826	29/12660	0.206896551724138	3.171077899307	3.09228475185645	0.00986044096200039	0.0365362150157629	0.0228714936844809	crim/pck/Vha13/Chc/TSG101/Vha26	6
GO:0061387	regulation of extent of cell growth	6/826	29/12660	0.206896551724138	3.171077899307	3.09228475185645	0.00986044096200039	0.0365362150157629	0.0228714936844809	bif/chic/kuz/Seipin/spict/atl	6
GO:0007370	ventral furrow formation	5/826	21/12660	0.238095238095238	3.64925631269457	3.20997174329704	0.00988733875063952	0.0365362150157629	0.0228714936844809	Rho1/trbl/Drp1/Rab35/arm	5
GO:0009826	unidimensional cell growth	5/826	21/12660	0.238095238095238	3.64925631269457	3.20997174329704	0.00988733875063952	0.0365362150157629	0.0228714936844809	Rac2/Rho1/Rab11/arm/slpr	5
GO:0031102	neuron projection regeneration	5/826	21/12660	0.238095238095238	3.64925631269457	3.20997174329704	0.00988733875063952	0.0365362150157629	0.0228714936844809	chic/Seipin/spict/kay/atl	5
GO:0045666	positive regulation of neuron differentiation	5/826	21/12660	0.238095238095238	3.64925631269457	3.20997174329704	0.00988733875063952	0.0365362150157629	0.0228714936844809	rl/mnb/mbt/Ras85D/Nf-YB	5
GO:0110020	regulation of actomyosin structure organization	5/826	21/12660	0.238095238095238	3.64925631269457	3.20997174329704	0.00988733875063952	0.0365362150157629	0.0228714936844809	Rho1/mys/RhoGEF4/mtm/pbl	5
GO:0009314	response to radiation	22/826	198/12660	0.111111111111111	1.70298627925747	2.63396203816483	0.0100017650734148	0.0368744733907594	0.0230832417893165	CG5958/Cerk/Wwox/Pis/Debcl/M6/hid/CG11426/Dyrk2/14-3-3epsilon/mts/Kap-alpha3/mnb/pinta/rpr/Plc21C/E2f1/Vha100-1/laza/Inx3/rdgB/CG5181	22
GO:0001932	regulation of protein phosphorylation	10/826	66/12660	0.151515151515152	2.32225401716927	2.84530586805752	0.0100094405598622	0.0368744733907594	0.0230832417893165	CG9286/svr/Rho1/par-1/mats/Mob2/trbl/Cka/fry/Lk6	10
GO:0033206	meiotic cytokinesis	8/826	47/12660	0.170212765957447	2.60883004481995	2.91926715034806	0.010309387265331	0.0378638530764743	0.0237025886818071	Rab1/Rint1/Pex2/Rab11/LamC/pbl/Pex10/Syx5	8
GO:0140029	exocytic process	8/826	47/12660	0.170212765957447	2.60883004481995	2.91926715034806	0.010309387265331	0.0378638530764743	0.0237025886818071	Hsp83/Syx4/alphaSnap/Snap29/Syb/Syx17/Syx1A/Syx8	8
GO:0000768	syncytium formation by plasma membrane fusion	7/826	38/12660	0.184210526315789	2.82337198929527	2.97390389961308	0.0104607780849795	0.0381069416559448	0.023854760955474	Rac2/Six4/Rho1/sls/blow/kirre/Pak3	7
GO:0006949	syncytium formation	7/826	38/12660	0.184210526315789	2.82337198929527	2.97390389961308	0.0104607780849795	0.0381069416559448	0.023854760955474	Rac2/Six4/Rho1/sls/blow/kirre/Pak3	7
GO:0007520	myoblast fusion	7/826	38/12660	0.184210526315789	2.82337198929527	2.97390389961308	0.0104607780849795	0.0381069416559448	0.023854760955474	Rac2/Six4/Rho1/sls/blow/kirre/Pak3	7
GO:0014902	myotube differentiation	7/826	38/12660	0.184210526315789	2.82337198929527	2.97390389961308	0.0104607780849795	0.0381069416559448	0.023854760955474	Rac2/Six4/Rho1/sls/blow/kirre/Pak3	7
GO:0140253	cell-cell fusion	7/826	38/12660	0.184210526315789	2.82337198929527	2.97390389961308	0.0104607780849795	0.0381069416559448	0.023854760955474	Rac2/Six4/Rho1/sls/blow/kirre/Pak3	7
GO:0008582	regulation of synaptic assembly at neuromuscular junction	15/826	119/12660	0.126050420168067	1.93195922436771	2.69853620492639	0.0104703283538713	0.0381069416559448	0.023854760955474	Syx4/sax/HSPC300/Src64B/SkpA/Mob2/mnb/Rheb/spict/scb/ewg/Snx16/Mob4/atl/cpb	15
GO:0043162	ubiquitin-dependent protein catabolic process via the multivesicular body sorting pathway	4/826	14/12660	0.285714285714286	4.37910757523348	3.34205342537945	0.0106264553161642	0.0383283059460452	0.0239933339291883	Vps20/Vps2/Vps37B/ALiX	4
GO:0044273	sulfur compound catabolic process	4/826	14/12660	0.285714285714286	4.37910757523348	3.34205342537945	0.0106264553161642	0.0383283059460452	0.0239933339291883	CG10365/AhcyL1/Fitm/CG1440	4
GO:0048679	regulation of axon regeneration	4/826	14/12660	0.285714285714286	4.37910757523348	3.34205342537945	0.0106264553161642	0.0383283059460452	0.0239933339291883	chic/Seipin/spict/atl	4
GO:0050764	regulation of phagocytosis	4/826	14/12660	0.285714285714286	4.37910757523348	3.34205342537945	0.0106264553161642	0.0383283059460452	0.0239933339291883	prtp/drpr/ClC-b/srp	4
GO:0070570	regulation of neuron projection regeneration	4/826	14/12660	0.285714285714286	4.37910757523348	3.34205342537945	0.0106264553161642	0.0383283059460452	0.0239933339291883	chic/Seipin/spict/atl	4
GO:0090303	positive regulation of wound healing	4/826	14/12660	0.285714285714286	4.37910757523348	3.34205342537945	0.0106264553161642	0.0383283059460452	0.0239933339291883	Rac2/Rho1/InR/rl	4
GO:1990138	neuron projection extension	9/826	57/12660	0.157894736842105	2.42003313368166	2.83872209931543	0.0109329723837959	0.0393750184508946	0.0246485708888406	bif/chic/Frl/Rab5/kuz/Seipin/spict/CG13531/atl	9
GO:0007517	muscle organ development	13/826	98/12660	0.13265306122449	2.03315708850126	2.71252621558008	0.0110145125239052	0.0395506230955108	0.0247584985460588	Msp300/Rac2/klar/pcs/mys/sls/CAP/ewg/kirre/C3G/LamC/atl/parvin	13
GO:0060828	regulation of canonical Wnt signaling pathway	13/826	98/12660	0.13265306122449	2.03315708850126	2.71252621558008	0.0110145125239052	0.0395506230955108	0.0247584985460588	CtBP/Rho1/spen/SkpA/Coop/Diap1/mts/TER94/ewg/Duba/CkIalpha/pbl/Wnk	13
GO:0022416	chaeta development	12/826	88/12660	0.136363636363636	2.09002861545234	2.71082192928466	0.0115809810440704	0.0415222704574234	0.0259927402475201	N/CtBP/spen/emc/Diap1/ctp/Rab11/kirre/msi/Atx2/IKKepsilon/fry	12
GO:0010669	epithelial structure maintenance	6/826	30/12660	0.2	3.06537530266344	2.99213974324042	0.0116616858187382	0.0415222704574234	0.0259927402475201	peb/M6/mys/Atg9/Csk/IKKepsilon	6
GO:0016476	regulation of embryonic cell shape	6/826	30/12660	0.2	3.06537530266344	2.99213974324042	0.0116616858187382	0.0415222704574234	0.0259927402475201	Rac2/Rho1/Rap1/Rab35/Rab11/slpr	6
GO:0070633	transepithelial transport	6/826	30/12660	0.2	3.06537530266344	2.99213974324042	0.0116616858187382	0.0415222704574234	0.0259927402475201	crim/pck/Vha13/Chc/TSG101/Vha26	6
GO:1903320	regulation of protein modification by small protein conjugation or removal	6/826	30/12660	0.2	3.06537530266344	2.99213974324042	0.0116616858187382	0.0415222704574234	0.0259927402475201	Atg8a/Diap1/Ndfip/STUB1/rpr/SCCRO3	6
GO:0007265	Ras protein signal transduction	8/826	48/12660	0.166666666666667	2.5544794188862	2.85060836473363	0.0116840537258974	0.0415222704574234	0.0259927402475201	14-3-3epsilon/CG5555/C3G/Rala/Ras85D/Mob4/dos/Cka	8
GO:0045995	regulation of embryonic development	8/826	48/12660	0.166666666666667	2.5544794188862	2.85060836473363	0.0116840537258974	0.0415222704574234	0.0259927402475201	Rac2/Gbeta13F/Rho1/Rap1/Rab35/Rab11/slpr/Ggamma1	8
GO:0045017	glycerolipid biosynthetic process	13/826	99/12660	0.131313131313131	2.01262014821337	2.67224328831281	0.0119477986033628	0.0423971147498743	0.0265403885384298	Pi3K21B/Pepck2/Agpat2/Lpin/Pis/Taz/PIG-L/mino/Acsl/frj/Pi4KIIalpha/PIG-V/bbc	13
GO:0007483	genital disc morphogenesis	5/826	22/12660	0.227272727272727	3.48338102575391	3.07992020294019	0.0121225961753636	0.0429542211030138	0.0268891344178789	N/Rab5/mys/rpr/slpr	5
GO:0007309	oocyte axis specification	17/826	144/12660	0.118055555555556	1.80942292171106	2.58076172291656	0.0125806720716658	0.0445119673151458	0.0278642760037666	Hsp83/chic/klar/par-1/14-3-3epsilon/heph/Tm1/jvl/Rab11/TER94/Chc/Hrb27C/Ras85D/egl/cic/Syx1A/IKKepsilon	17
GO:0051961	negative regulation of nervous system development	12/826	89/12660	0.134831460674157	2.06654514786299	2.66755434271622	0.0126177845616113	0.0445779123677425	0.0279055572873734	N/bif/Spn/kibra/Src64B/SkpA/mts/Mob2/spict/scb/ewg/Mob4	12
GO:0042461	photoreceptor cell development	15/826	122/12660	0.122950819672131	1.88445203032588	2.59336715936787	0.0130099104827749	0.0458263358764118	0.0286870643586935	N/Bsg/ben/kibra/peb/klar/sdt/Mob2/mbt/Rab11/Ras85D/PIG-V/Atx2/dos/fry	15
GO:0050804	modulation of chemical synaptic transmission	18/826	156/12660	0.115384615384615	1.7684857515366	2.55151177831618	0.0130360826898823	0.0458263358764118	0.0286870643586935	SH3PX1/Thor/crim/CG9338/crok/Src64B/Rap1/CG6583/rl/Cat/Sod1/stas/nemy/Plc21C/Tomosyn/Exn/Csk/Dcp-1	18
GO:0099177	regulation of trans-synaptic signaling	18/826	156/12660	0.115384615384615	1.7684857515366	2.55151177831618	0.0130360826898823	0.0458263358764118	0.0286870643586935	SH3PX1/Thor/crim/CG9338/crok/Src64B/Rap1/CG6583/rl/Cat/Sod1/stas/nemy/Plc21C/Tomosyn/Exn/Csk/Dcp-1	18
GO:0006403	RNA localization	21/826	191/12660	0.109947643979058	1.68515396219718	2.52065254855666	0.0130471167621612	0.0458263358764118	0.0286870643586935	Rab7/Sap-r/Hsp83/chic/egh/Vha16-1/klar/CG4572/par-1/Tm1/Ref1/Sem1/jvl/Rab11/TER94/Chc/Hrb27C/Dlic/egl/VhaSFD/Syx1A	21
GO:1900076	regulation of cellular response to insulin stimulus	8/826	49/12660	0.163265306122449	2.5023471858477	2.7836685712498	0.0131890377119661	0.0462574825566486	0.0289569600928264	Hsp83/Lpin/SkpA/mts/trbl/Tl/STUB1/Mob4	8
GO:0051223	regulation of protein transport	9/826	59/12660	0.152542372881356	2.33799811220093	2.7214661811649	0.0136052093749286	0.0475960821672016	0.0297949169672756	Rab1/AdipoR/Sar1/sdt/rdx/RanBPM/Rab11/Tomosyn/Flo2	9
GO:0070328	triglyceride homeostasis	6/826	31/12660	0.193548387096774	2.96649222838397	2.89609324614008	0.0136828451306692	0.0475960821672016	0.0297949169672756	AdipoR/InR/Ppat-Dpck/bmm/Desat1/CPT2	6
GO:1901873	regulation of post-translational protein modification	6/826	31/12660	0.193548387096774	2.96649222838397	2.89609324614008	0.0136828451306692	0.0475960821672016	0.0297949169672756	Atg8a/Diap1/Ndfip/STUB1/rpr/SCCRO3	6
GO:0007229	integrin-mediated signaling pathway	4/826	15/12660	0.266666666666667	4.08716707021792	3.16060546657306	0.0137553314068811	0.0475960821672016	0.0297949169672756	Mp/mys/stck/scb	4
GO:0007522	visceral muscle development	4/826	15/12660	0.266666666666667	4.08716707021792	3.16060546657306	0.0137553314068811	0.0475960821672016	0.0297949169672756	Msp300/klar/sls/kirre	4
GO:0008630	intrinsic apoptotic signaling pathway in response to DNA damage	4/826	15/12660	0.266666666666667	4.08716707021792	3.16060546657306	0.0137553314068811	0.0475960821672016	0.0297949169672756	Debcl/hid/rpr/Dp	4
GO:0022409	positive regulation of cell-cell adhesion	4/826	15/12660	0.266666666666667	4.08716707021792	3.16060546657306	0.0137553314068811	0.0475960821672016	0.0297949169672756	peb/RhoL/Rap1/Flo1	4
GO:0030725	germline ring canal formation	4/826	15/12660	0.266666666666667	4.08716707021792	3.16060546657306	0.0137553314068811	0.0475960821672016	0.0297949169672756	Cortactin/Src64B/pcs/rngo	4
GO:0045773	positive regulation of axon extension	4/826	15/12660	0.266666666666667	4.08716707021792	3.16060546657306	0.0137553314068811	0.0475960821672016	0.0297949169672756	chic/Seipin/spict/atl	4
GO:0007528	neuromuscular junction development	21/826	192/12660	0.109375	1.67637711864407	2.49496849497182	0.0137828029872594	0.0475960821672016	0.0297949169672756	stai/Syx4/ben/drpr/sax/HSPC300/par-1/Src64B/S6k/SkpA/Mob2/mnb/Rheb/spict/kay/scb/ewg/Snx16/Mob4/atl/cpb	21
GO:0045455	ecdysteroid metabolic process	7/826	40/12660	0.175	2.68220338983051	2.81515792604204	0.0138074005458107	0.0475960821672016	0.0297949169672756	Npc2a/Cyp18a1/Eip75B/GstE14/scu/Npc1a/ecd	7
GO:0048010	vascular endothelial growth factor receptor signaling pathway	7/826	40/12660	0.175	2.68220338983051	2.81515792604204	0.0138074005458107	0.0475960821672016	0.0297949169672756	Thor/S6k/rl/Shc/Ras85D/slpr/CkIalpha	7
GO:0098660	inorganic ion transmembrane transport	28/826	277/12660	0.101083032490975	1.5492871565808	2.44202628197551	0.0139394530425189	0.047968724331577	0.0300281891577695	Fer2LCH/Fer1HCH/Mvl/Vha16-1/Zip99C/Zip88E/elm/Vha13/CG43066/Vha36-1/CG42542/VhaAC39-1/VhaM9.7-b/VhaM9.7-c/Prestin/ClC-b/Plc21C/ATP7/Vha100-1/Vha14-1/VhaSFD/Vha68-2/Vha44/ppk31/Wnk/blot/fwe/Vha26	28
GO:0002252	immune effector process	15/826	123/12660	0.121951219512195	1.86913128211185	2.55896923949481	0.0139552608706038	0.047968724331577	0.0300281891577695	Rac2/RhoL/cact/Myd88/SkpA/Tl/scny/dl/kay/Shc/casp/key/Flo2/Exn/Fadd	15
GO:0051258	protein polymerization	13/826	101/12660	0.128712871287129	1.97276628389231	2.5930781596872	0.0139967383070879	0.0480428585135179	0.0300745967966926	Jupiter/chic/CG6891/Arpc3A/svr/Cortactin/Arpc3B/LamC/ALiX/Arpc4/CG14131/Atx2/cpb	13
GO:1901615	organic hydroxy compound metabolic process	20/826	181/12660	0.110497237569061	1.69357751528367	2.48295210180583	0.0144120838010657	0.0493982360965504	0.0309230566006717	Drat/CG1998/Gpdh1/CG8112/Pepck2/Rac2/RhoL/scu/Idh/Amacr/Rho1/Spt-I/IP3K1/Npc1a/dl/Shc/Pcd/ecd/Flo2/Exn	20
GO:0007417	central nervous system development	30/826	303/12660	0.099009900990099	1.51751252607101	2.4088491178848	0.0146669437557265	0.0498814690095966	0.0312255580643319	cib/bwa/chic/Frl/sug/kune/cold/pasi2/pasi1/kuz/pck/ash2/HSPC300/Src64B/mmy/sinu/mys/ced-6/elav/Dmtn/mbt/myo/rpr/ecd/ewg/E2f1/Cont/Nrx-IV/Psc/mam	30
GO:0008348	negative regulation of antimicrobial humoral response	5/826	23/12660	0.217391304347826	3.33192967680808	2.95720420997905	0.0146771002887748	0.0498814690095966	0.0312255580643319	cact/SkpA/scny/casp/p38a	5
GO:0030032	lamellipodium assembly	5/826	23/12660	0.217391304347826	3.33192967680808	2.95720420997905	0.0146771002887748	0.0498814690095966	0.0312255580643319	Rac2/SH3PX1/HSPC300/Tm1/cpb	5
GO:0035023	regulation of Rho protein signal transduction	5/826	23/12660	0.217391304347826	3.33192967680808	2.95720420997905	0.0146771002887748	0.0498814690095966	0.0312255580643319	Spec2/RhoGEF4/CG15611/CG42674/Exn	5
GO:0046503	glycerolipid catabolic process	5/826	23/12660	0.217391304347826	3.33192967680808	2.95720420997905	0.0146771002887748	0.0498814690095966	0.0312255580643319	Lsd-1/CG15111/CG18135/Hydr2/bmm	5
GO:0060250	germ-line stem-cell niche homeostasis	5/826	23/12660	0.217391304347826	3.33192967680808	2.95720420997905	0.0146771002887748	0.0498814690095966	0.0312255580643319	N/InR/RanBPM/arm/tai	5
