# Supplementary material for: Single-cell transcriptomics reveals stepwise transformation of epithelial cells into Non-Professional Phagocytes
Source: PLoS Genet. 2025 Dec 4;21(12):e1011953. doi: 10.1371/journal.pgen.1011953 (PMC12677531; doi:10.1371/journal.pgen.1011953)
Supplement: S8 Table — (CSV) [file pgen.1011953.s017.csv]

Regulon	Cluster	RawActivity	ZscoredActivity
brk (14g)	0	0.005077342	-1.133134236
brk (14g)	1	0.00987564	0.374200017
brk (14g)	2	0.011100365	0.75893422
CG3065 (12g)	0	0.002910365	-0.850851237
CG3065 (12g)	1	0.004375006	-0.250621074
CG3065 (12g)	2	0.007674291	1.10147231
cnc (556g)	0	0.071694349	-0.933593567
cnc (556g)	1	0.087393363	1.055271328
cnc (556g)	2	0.078103169	-0.121677761
CrebA (30g)	0	0.010830058	-0.603530342
CrebA (30g)	1	0.016425278	1.154298657
CrebA (30g)	2	0.010998001	-0.550768315
crol_extended (252g)	0	0.067213623	-1.15104734
crol_extended (252g)	1	0.085670694	0.655006467
crol_extended (252g)	2	0.084046136	0.496040873
crp (52g)	0	0.01001588	-1.04283863
crp (52g)	1	0.01652087	0.092041052
crp (52g)	2	0.021443155	0.950797579
cwo_extended (15g)	0	0.004842413	-0.984575818
cwo_extended (15g)	1	0.008233433	-0.030165768
cwo_extended (15g)	2	0.01194599	1.014741586
cyc (21g)	0	0.035439776	-0.980519713
cyc (21g)	1	0.037207849	-0.037883892
cyc (21g)	2	0.039189095	1.018403605
E2f1 (15g)	0	0.012503457	-1.062974435
E2f1 (15g)	1	0.021178401	0.922081654
E2f1 (15g)	2	0.017764508	0.140892781
EcR_extended (27g)	0	0.013824905	-0.298007419
EcR_extended (27g)	1	0.020279063	1.115126726
EcR_extended (27g)	2	0.011453983	-0.817119307
FoxK_extended (11g)	0	0.002325018	-1.145791237
FoxK_extended (11g)	1	0.002981071	0.696878809
FoxK_extended (11g)	2	0.002892786	0.448912427
ftz-f1_extended (46g)	0	0.042849871	-0.724129941
ftz-f1_extended (46g)	1	0.064849686	1.140991714
ftz-f1_extended (46g)	2	0.046474215	-0.416861773
h_extended (72g)	0	0.055837247	-1.039927642
h_extended (72g)	1	0.080407576	0.954604908
h_extended (72g)	2	0.069699027	0.085322734
Hr4 (14g)	0	0.031662023	1.017577425
Hr4 (14g)	1	0.020401132	-0.03613436
Hr4 (14g)	2	0.010298731	-0.981443066
Hr78_extended (19g)	0	0.004390396	-1.145731579
Hr78_extended (19g)	1	0.007493472	0.448469804
Hr78_extended (19g)	2	0.00797774	0.697261775
Irp-1A (20g)	0	0.003293165	-1.030579887
Irp-1A (20g)	1	0.004956055	0.966320788
Irp-1A (20g)	2	0.004204876	0.064259099
Jra (244g)	0	0.022607861	-0.977562634
Jra (244g)	1	0.029861685	1.021020429
Jra (244g)	2	0.025998179	-0.043457795
kay (253g)	0	0.03255403	-0.954490914
kay (253g)	1	0.048410564	-0.085524763
kay (253g)	2	0.06894896	1.040015678
l(3)neo38_extended (17g)	0	0.012593899	-0.42227792
l(3)neo38_extended (17g)	1	0.019116194	1.141870403
l(3)neo38_extended (17g)	2	0.011354135	-0.719592483
Mad (13g)	0	0.004738378	-1.133807254
Mad (13g)	1	0.008084268	0.756273195
Mad (13g)	2	0.00741381	0.377534059
Mondo (22g)	0	0.004202794	-0.608069654
Mondo (22g)	1	0.005497982	1.154145686
Mondo (22g)	2	0.004248358	-0.546076031
REPTOR-BP_extended (151g)	0	0.064938215	-0.822479529
REPTOR-BP_extended (151g)	1	0.082080771	-0.290647384
REPTOR-BP_extended (151g)	2	0.127328655	1.113126913
Sox14 (168g)	0	0.081988452	-0.877466354
Sox14 (168g)	1	0.10282957	-0.211297283
Sox14 (168g)	2	0.143502012	1.088763637
tj_extended (12g)	0	0.003214733	-1.099202025
tj_extended (12g)	1	0.006626663	0.855895285
tj_extended (12g)	2	0.005557606	0.24330674
usp_extended (16g)	0	0.003014829	-1.15297353
usp_extended (16g)	1	0.003962466	0.521814751
usp_extended (16g)	2	0.004024335	0.631158779
Xbp1_extended (444g)	0	0.059787716	-1.154479033
Xbp1_extended (444g)	1	0.069252639	0.596825801
Xbp1_extended (444g)	2	0.069040931	0.557653232
