# Supplementary material for: Single-cell transcriptomics reveals stepwise transformation of epithelial cells into Non-Professional Phagocytes
Source: PLoS Genet. 2025 Dec 4;21(12):e1011953. doi: 10.1371/journal.pgen.1011953 (PMC12677531; doi:10.1371/journal.pgen.1011953)
Supplement: S9 Table — (CSV) [file pgen.1011953.s018.csv]

ID	Description	GeneRatio	BgRatio	pvalue	p.adjust	qvalue	geneID	Count
GO:0007163	establishment or maintenance of cell polarity	22/197	201/12660	5.81233863282285e-13	1.03285257505262e-09	7.54380372028482e-10	chb/cnc/cv-c/insc/Jra/Khc/Klp10A/Klp68D/Mtl/osk/par-6/Pi3K59F/pins/Rala/Rbsn-5/Rok/sgg/spn-F/Syx7/TSG101/Vps4/yrt	22
GO:0001700	embryonic development via the syncytial blastoderm	19/197	187/12660	8.87774856663224e-11	7.88787960145275e-08	5.76119156981977e-08	Arp3/Arpc1/cora/cv-c/ena/jar/Jra/KCNQ/Mtl/raw/rhea/Rok/sgg/slpr/sqh/tkv/Traf4/yrt/zfh1	19
GO:0009792	embryo development ending in birth or egg hatching	19/197	200/12660	2.8440900991551e-10	1.65561851059582e-07	1.20923947727669e-07	Arp3/Arpc1/cora/cv-c/ena/jar/Jra/KCNQ/Mtl/raw/rhea/Rok/sgg/slpr/sqh/tkv/Traf4/yrt/zfh1	19
GO:0030029	actin filament-based process	24/197	333/12660	3.72677211163944e-10	1.65561851059582e-07	1.20923947727669e-07	Arp2/Arp3/Arpc1/cindr/ck/cora/cv-c/ena/jar/Khc/Mlc-c/Mtl/Myo31DF/osk/Ppcs/rhea/Rok/sqh/ssh/Traf4/twf/Vps4/yrt/Zasp52	24
GO:0007552	metamorphosis	29/197	500/12660	8.32319962407543e-10	2.95806514639641e-07	2.16052739715474e-07	babo/betaTub97EF/ck/cora/cv-c/Dif/EbpIII/GEFmeso/Gli/jar/Jra/Kr-h1/Mtl/Myo31DF/Pi3K59F/Ppcs/Rabex-5/RasGAP1/Rbsn-5/rept/rhea/Rok/sgg/slpr/Spn88Ea/sqh/tkv/Traf4/unk	29
GO:0048707	instar larval or pupal morphogenesis	27/197	473/12660	4.77752032958095e-09	1.22246204716311e-06	8.92868349466643e-07	babo/betaTub97EF/ck/cora/cv-c/Dif/GEFmeso/Gli/jar/Jra/Mtl/Myo31DF/Pi3K59F/Ppcs/Rabex-5/RasGAP1/Rbsn-5/rept/rhea/Rok/sgg/slpr/Spn88Ea/sqh/tkv/Traf4/unk	27
GO:0030036	actin cytoskeleton organization	22/197	319/12660	4.81555111431725e-09	1.22246204716311e-06	8.92868349466643e-07	Arp2/Arp3/Arpc1/cindr/ck/cora/cv-c/ena/jar/Khc/Mtl/Myo31DF/osk/Ppcs/rhea/Rok/sqh/ssh/twf/Vps4/yrt/Zasp52	22
GO:0016331	morphogenesis of embryonic epithelium	14/197	126/12660	9.19897846876721e-09	1.83550765293176e-06	1.34062786841505e-06	cora/cv-c/ena/jar/Jra/Lac/Mtl/par-6/raw/Rok/slpr/tkv/Traf4/yrt	14
GO:0009886	post-embryonic animal morphogenesis	27/197	488/12660	9.29632463499486e-09	1.83550765293176e-06	1.34062786841505e-06	babo/betaTub97EF/ck/cora/cv-c/Dif/GEFmeso/Gli/jar/Jra/Mtl/Myo31DF/Pi3K59F/Ppcs/Rabex-5/RasGAP1/Rbsn-5/rept/rhea/Rok/sgg/slpr/Spn88Ea/sqh/tkv/Traf4/unk	27
GO:0141124	intracellular signaling cassette	24/197	399/12660	1.35655169454096e-08	2.41059236119928e-06	1.76066130459895e-06	babo/betaggt-I/CG31183/cv-c/Dif/GEFmeso/Jra/krz/Mtl/p38a/Rabex-5/Rala/Ras64B/raw/Rel/rictor/Rok/sgg/slim/slpr/sra/tkv/Traf4/Ziz	24
GO:0007560	imaginal disc morphogenesis	25/197	438/12660	1.87881235606021e-08	3.03513596065363e-06	2.21681878949496e-06	babo/betaTub97EF/ck/cora/cv-c/GEFmeso/Gli/jar/Jra/Mtl/Myo31DF/Ppcs/Rabex-5/RasGAP1/Rbsn-5/rept/rhea/Rok/sgg/slpr/Spn88Ea/sqh/tkv/Traf4/unk	25
GO:0002009	morphogenesis of an epithelium	21/197	341/12660	7.82999846540096e-08	1.15949227275146e-05	8.46876149810472e-06	cora/CSN3/cv-c/ena/Hph/jar/Jra/Lac/Mtl/par-6/Ppcs/Rala/raw/Rbsn-5/rhea/Rok/slpr/tkv/Traf4/TSG101/yrt	21
GO:0007391	dorsal closure	12/197	109/12660	1.20782312869475e-07	1.5522579920568e-05	1.13374647051863e-05	cora/cv-c/ena/jar/Jra/Mtl/raw/Rok/slpr/tkv/Traf4/yrt	12
GO:0097435	supramolecular fiber organization	19/197	289/12660	1.22293820420907e-07	1.5522579920568e-05	1.13374647051863e-05	Arp2/Arp3/Arpc1/chb/cindr/ck/ena/jar/Khc/Klp10A/Mtl/Myo31DF/Plp/rhea/Rok/sqh/ssh/twf/Zasp52	19
GO:0034329	cell junction assembly	17/197	236/12660	1.58974178990691e-07	1.88331410710971e-05	1.37554500137208e-05	Arp2/Arp3/CG44325/cindr/ena/Gli/Jra/Lac/lbm/par-6/rictor/Rok/sgg/stau/tkv/vari/wun	17
GO:0048589	developmental growth	22/197	390/12660	1.75828330880111e-07	1.9205980529662e-05	1.40277664858415e-05	Arp2/Arp3/babo/CycY/ena/Hr4/Jra/Mtl/Orct2/Rabex-5/RASSF8/rictor/sgg/slpr/Spn88Ea/sqh/stau/Syx7/tkv/TSG101/vari/Xbp1	22
GO:0040007	growth	24/197	458/12660	1.83737574003519e-07	1.9205980529662e-05	1.40277664858415e-05	Arp2/Arp3/babo/CycY/ena/Hph/Hr4/Jra/Mtl/Orct2/Rabex-5/RASSF8/rictor/SCCRO/sgg/slpr/Spn88Ea/sqh/stau/Syx7/tkv/TSG101/vari/Xbp1	24
GO:0048729	tissue morphogenesis	21/197	366/12660	2.57482708139274e-07	2.5419265131305e-05	1.85658584289898e-05	cora/CSN3/cv-c/ena/Hph/jar/Jra/Lac/Mtl/par-6/Ppcs/Rala/raw/Rbsn-5/rhea/Rok/slpr/tkv/Traf4/TSG101/yrt	21
GO:0001654	eye development	23/197	444/12660	4.13999867170323e-07	3.50322744743649e-05	2.55870594596997e-05	AP-1-2beta/Arpc1/babo/cindr/ena/Jra/Khc/Kr-h1/Mtl/Rala/RasGAP1/RASSF8/Rok/sev/Sobp/ssh/tkv/Traf4/unk/Vps4/X11L/yrt/Ziz	23
GO:0048880	sensory system development	23/197	444/12660	4.13999867170323e-07	3.50322744743649e-05	2.55870594596997e-05	AP-1-2beta/Arpc1/babo/cindr/ena/Jra/Khc/Kr-h1/Mtl/Rala/RasGAP1/RASSF8/Rok/sev/Sobp/ssh/tkv/Traf4/unk/Vps4/X11L/yrt/Ziz	23
GO:0150063	visual system development	23/197	444/12660	4.13999867170323e-07	3.50322744743649e-05	2.55870594596997e-05	AP-1-2beta/Arpc1/babo/cindr/ena/Jra/Khc/Kr-h1/Mtl/Rala/RasGAP1/RASSF8/Rok/sev/Sobp/ssh/tkv/Traf4/unk/Vps4/X11L/yrt/Ziz	23
GO:0045216	cell-cell junction organization	10/197	83/12660	6.00960380298479e-07	4.85412088995635e-05	3.54537870290921e-05	CG44325/cindr/cora/Gli/jar/Lac/par-6/Traf4/vari/wun	10
GO:0034330	cell junction organization	21/197	388/12660	6.7308528316031e-07	5.20031542685161e-05	3.79823411504193e-05	Arp2/Arp3/CG44325/cindr/cora/ena/Gli/jar/Jra/Lac/lbm/par-6/rictor/Rok/sgg/Smg6/stau/tkv/Traf4/vari/wun	21
GO:0030855	epithelial cell differentiation	20/197	361/12660	8.77266545176372e-07	6.49542771157672e-05	4.74416513246696e-05	CG13299/cindr/ck/cora/ena/Gli/jar/Mtl/par-6/Ppcs/Rala/Rbsn-5/rhea/Rok/sgg/sqh/tkv/Traf4/twf/yrt	20
GO:0042592	homeostatic process	23/197	465/12660	9.25990074158752e-07	6.58193744712041e-05	4.8073505744747e-05	babo/CG12773/cnc/cv-c/Gapdh2/GLaz/Lac/mfrn/MME1/Nhe3/Pi3K59F/Ppcs/Rbcn-3A/rhea/scaf6/sev/Sik3/sqh/Ttd14/Wnk/Xbp1/yrt/zfh1	23
GO:0030032	lamellipodium assembly	6/197	23/12660	1.06522450886163e-06	7.28039981633507e-05	5.31749724464126e-05	Arp3/ena/Mtl/par-6/ssh/twf	6
GO:0007476	imaginal disc-derived wing morphogenesis	18/197	305/12660	1.29444772521676e-06	8.30445126366089e-05	6.06544940206373e-05	babo/ck/cora/cv-c/GEFmeso/Gli/Mtl/Ppcs/Rabex-5/RasGAP1/Rbsn-5/rhea/Rok/sgg/Spn88Ea/sqh/tkv/unk	18
GO:0021700	developmental maturation	16/197	244/12660	1.31178424795561e-06	8.30445126366089e-05	6.06544940206373e-05	CG1407/chb/cnc/cni/Khc/osk/p38a/Pi3K59F/Rbsn-5/Rok/spn-F/sqh/Stam/stau/TSG101/Vps4	16
GO:0030048	actin filament-based movement	7/197	37/12660	1.37666105282437e-06	8.30445126366089e-05	6.06544940206373e-05	ck/jar/Mlc-c/Myo31DF/Rok/sqh/Traf4	7
GO:0097581	lamellipodium organization	6/197	24/12660	1.40198952115828e-06	8.30445126366089e-05	6.06544940206373e-05	Arp3/ena/Mtl/par-6/ssh/twf	6
GO:0048598	embryonic morphogenesis	16/197	252/12660	2.00352708447911e-06	0.000114847342874819	8.3882814776324e-05	cora/cv-c/ena/jar/Jra/Lac/Mtl/par-6/raw/rhea/Rok/slpr/sqh/tkv/Traf4/yrt	16
GO:0098657	import into cell	17/197	286/12660	2.34471415995688e-06	0.000123133042859809	8.99345685194711e-05	CG12773/cindr/ck/cm/jar/krz/Myo31DF/Nhe3/Pi3K59F/Rala/Rbsn-5/Rel/Syx7/TSG101/tweek/twf/Wnk	17
GO:0007472	wing disc morphogenesis	18/197	318/12660	2.34832572275142e-06	0.000123133042859809	8.99345685194711e-05	babo/ck/cora/cv-c/GEFmeso/Gli/Mtl/Ppcs/Rabex-5/RasGAP1/Rbsn-5/rhea/Rok/sgg/Spn88Ea/sqh/tkv/unk	18
GO:0035120	post-embryonic appendage morphogenesis	19/197	351/12660	2.3559501728945e-06	0.000123133042859809	8.99345685194711e-05	babo/ck/cora/cv-c/GEFmeso/Gli/Mtl/Ppcs/Rabex-5/RasGAP1/Rbsn-5/rept/rhea/Rok/sgg/Spn88Ea/sqh/tkv/unk	19
GO:0030951	establishment or maintenance of microtubule cytoskeleton polarity	7/197	41/12660	2.85198588848663e-06	0.000144799397824021	0.000105759356406136	chb/cnc/Khc/Klp68D/osk/Rbsn-5/spn-F	7
GO:0007015	actin filament organization	13/197	175/12660	3.41671483617946e-06	0.000168652840663636	0.000123181561199102	Arp2/Arp3/Arpc1/cindr/ck/ena/jar/Khc/Mtl/Myo31DF/Rok/ssh/twf	13
GO:0035114	imaginal disc-derived appendage morphogenesis	19/197	361/12660	3.55566890446363e-06	0.000170768206573834	0.000124726593433959	babo/ck/cora/cv-c/GEFmeso/Gli/Mtl/Ppcs/Rabex-5/RasGAP1/Rbsn-5/rept/rhea/Rok/sgg/Spn88Ea/sqh/tkv/unk	19
GO:0048469	cell maturation	14/197	205/12660	3.84270613330481e-06	0.00017558267698354	0.000128243012007644	chb/cnc/cni/Khc/osk/Pi3K59F/Rbsn-5/Rok/spn-F/sqh/Stam/stau/TSG101/Vps4	14
GO:0035107	appendage morphogenesis	19/197	363/12660	3.85353089609344e-06	0.00017558267698354	0.000128243012007644	babo/ck/cora/cv-c/GEFmeso/Gli/Mtl/Ppcs/Rabex-5/RasGAP1/Rbsn-5/rept/rhea/Rok/sgg/Spn88Ea/sqh/tkv/unk	19
GO:0071695	anatomical structure maturation	14/197	208/12660	4.55152789962239e-06	0.000198834695796887	0.000145225945512876	chb/cnc/cni/Khc/osk/Pi3K59F/Rbsn-5/Rok/spn-F/sqh/Stam/stau/TSG101/Vps4	14
GO:0010591	regulation of lamellipodium assembly	5/197	17/12660	4.60936314144083e-06	0.000198834695796887	0.000145225945512876	Arp3/ena/par-6/ssh/twf	5
GO:0048737	imaginal disc-derived appendage development	19/197	368/12660	4.69952573070863e-06	0.000198834695796887	0.000145225945512876	babo/ck/cora/cv-c/GEFmeso/Gli/Mtl/Ppcs/Rabex-5/RasGAP1/Rbsn-5/rept/rhea/Rok/sgg/Spn88Ea/sqh/tkv/unk	19
GO:0048736	appendage development	19/197	371/12660	5.28442924192368e-06	0.000218382110765079	0.00015950309070482	babo/ck/cora/cv-c/GEFmeso/Gli/Mtl/Ppcs/Rabex-5/RasGAP1/Rbsn-5/rept/rhea/Rok/sgg/Spn88Ea/sqh/tkv/unk	19
GO:0045167	asymmetric protein localization involved in cell fate determination	5/197	18/12660	6.30179810379e-06	0.000248851005120774	0.00018175712425668	jar/Klp10A/pins/stau/Traf4	5
GO:1902743	regulation of lamellipodium organization	5/197	18/12660	6.30179810379e-06	0.000248851005120774	0.00018175712425668	Arp3/ena/par-6/ssh/twf	5
GO:0048749	compound eye development	20/197	417/12660	7.88170088321627e-06	0.000296823590921595	0.000216795597314413	AP-1-2beta/Arpc1/babo/cindr/ena/Jra/Kr-h1/Mtl/Rala/RasGAP1/RASSF8/Rok/sev/Sobp/ssh/tkv/unk/Vps4/X11L/Ziz	20
GO:0048638	regulation of developmental growth	15/197	249/12660	8.01146170351881e-06	0.000296823590921595	0.000216795597314413	Arp2/Arp3/babo/ena/Hr4/Orct2/Rabex-5/RASSF8/rictor/sgg/stau/Syx7/tkv/TSG101/Xbp1	15
GO:0008103	oocyte microtubule cytoskeleton polarization	5/197	19/12660	8.44473816222595e-06	0.000296823590921595	0.000216795597314413	cnc/Khc/osk/Rbsn-5/spn-F	5
GO:0051130	positive regulation of cellular component organization	16/197	282/12660	8.48830415550854e-06	0.000296823590921595	0.000216795597314413	Arp2/Arp3/Arpc1/chb/cindr/ena/krz/par-6/Rel/rictor/Rok/sgg/stau/Syx7/tkv/twf	16
GO:0030952	establishment or maintenance of cytoskeleton polarity	7/197	48/12660	8.51885376308461e-06	0.000296823590921595	0.000216795597314413	chb/cnc/Khc/Klp68D/osk/Rbsn-5/spn-F	7
GO:0035317	imaginal disc-derived wing hair organization	7/197	48/12660	8.51885376308461e-06	0.000296823590921595	0.000216795597314413	ck/cora/Gli/Mtl/Rbsn-5/Rok/sqh	7
GO:0048871	multicellular organismal-level homeostasis	11/197	136/12660	8.76875535825752e-06	0.000299655351377377	0.000218863873618047	cnc/cv-c/Lac/mfrn/Pi3K59F/rhea/sev/sqh/Ttd14/Xbp1/yrt	11
GO:0006897	endocytosis	14/197	221/12660	9.15484480743005e-06	0.000306946400430249	0.000224189148908863	cindr/ck/cm/jar/krz/Myo31DF/Pi3K59F/Rala/Rbsn-5/Rel/Syx7/TSG101/tweek/twf	14
GO:0007424	open tracheal system development	15/197	253/12660	9.70275726845788e-06	0.000311257232080977	0.000227337717119832	cora/cv-c/Gli/Hph/Lac/par-6/PTPMT1/Rbcn-3A/rhea/sqh/Stam/tkv/TSG101/vari/wun	15
GO:0035315	hair cell differentiation	7/197	49/12660	9.80889420176403e-06	0.000311257232080977	0.000227337717119832	ck/cora/Gli/Mtl/Rbsn-5/Rok/sqh	7
GO:0035316	non-sensory hair organization	7/197	49/12660	9.80889420176403e-06	0.000311257232080977	0.000227337717119832	ck/cora/Gli/Mtl/Rbsn-5/Rok/sqh	7
GO:0016325	oocyte microtubule cytoskeleton organization	6/197	33/12660	1.02665162966843e-05	0.000317513013346666	0.000231906848003103	chb/cnc/Khc/osk/Rbsn-5/spn-F	6
GO:0035220	wing disc development	20/197	425/12660	1.04285018627576e-05	0.000317513013346666	0.000231906848003103	babo/ck/cora/cv-c/GEFmeso/Gli/Mrp4/Mtl/Ppcs/Rabex-5/RasGAP1/Rbsn-5/rhea/Rok/sgg/Spn88Ea/sqh/tkv/unk/Wnk	20
GO:0030588	pseudocleavage	4/197	10/12660	1.10994136938061e-05	0.000317513013346666	0.000231906848003103	Arp3/Arpc1/jar/sgg	4
GO:0030589	pseudocleavage involved in syncytial blastoderm formation	4/197	10/12660	1.10994136938061e-05	0.000317513013346666	0.000231906848003103	Arp3/Arpc1/jar/sgg	4
GO:0007390	germ-band shortening	5/197	20/12660	1.11179009128623e-05	0.000317513013346666	0.000231906848003103	ena/Mtl/raw/rhea/yrt	5
GO:0060491	regulation of cell projection assembly	7/197	50/12660	1.12567922570849e-05	0.000317513013346666	0.000231906848003103	Arp2/Arp3/Arpc1/ena/par-6/ssh/twf	7
GO:0120032	regulation of plasma membrane bounded cell projection assembly	7/197	50/12660	1.12567922570849e-05	0.000317513013346666	0.000231906848003103	Arp2/Arp3/Arpc1/ena/par-6/ssh/twf	7
GO:0120035	regulation of plasma membrane bounded cell projection organization	12/197	167/12660	1.15060783401548e-05	0.00031947345641336	0.00023333872686531	Arp2/Arp3/Arpc1/cv-c/ena/Kr-h1/par-6/rictor/Rok/ssh/twf/Xbp1	12
GO:0040008	regulation of growth	17/197	323/12660	1.18568747776577e-05	0.000324148715075351	0.000236753467220275	Arp2/Arp3/babo/ena/Hph/Hr4/Orct2/Rabex-5/RASSF8/rictor/SCCRO/sgg/stau/Syx7/tkv/TSG101/Xbp1	17
GO:0031344	regulation of cell projection organization	12/197	171/12660	1.4620363696163e-05	0.000390348216617105	0.00028510461220205	Arp2/Arp3/Arpc1/cv-c/ena/Kr-h1/par-6/rictor/Rok/ssh/twf/Xbp1	12
GO:0060541	respiratory system development	15/197	262/12660	1.47176874019955e-05	0.000390348216617105	0.00028510461220205	cora/cv-c/Gli/Hph/Lac/par-6/PTPMT1/Rbcn-3A/rhea/sqh/Stam/tkv/TSG101/vari/wun	15
GO:0009913	epidermal cell differentiation	7/197	54/12660	1.89373300416057e-05	0.000494876992410783	0.000361450896924145	ck/cora/Gli/Mtl/Rbsn-5/Rok/sqh	7
GO:0051640	organelle localization	14/197	237/12660	2.01710209928207e-05	0.000512131948976399	0.000374053664122204	Cadps/chb/cnc/cv-c/insc/jar/Khc/Klp10A/pins/Rok/sqh/ssh/Syx13/Syx7	14
GO:0051293	establishment of spindle localization	6/197	37/12660	2.04622219343412e-05	0.000512131948976399	0.000374053664122204	chb/cv-c/insc/jar/Klp10A/pins	6
GO:0051653	spindle localization	6/197	37/12660	2.04622219343412e-05	0.000512131948976399	0.000374053664122204	chb/cv-c/insc/jar/Klp10A/pins	6
GO:0007167	enzyme-linked receptor protein signaling pathway	16/197	308/12660	2.53529691369568e-05	0.000625725363282948	0.000457020627863564	babo/CG31183/GEFmeso/Gli/krz/lili/Rala/RasGAP1/rictor/sev/sgg/Sik3/slpr/Socs44A/tkv/Vps4	16
GO:0030010	establishment of cell polarity	7/197	57/12660	2.71790059871783e-05	0.000661604022455011	0.000483225874292585	cv-c/insc/Klp10A/par-6/pins/sgg/yrt	7
GO:0008283	cell population proliferation	16/197	315/12660	3.33175432571491e-05	0.00080007127524262	0.000584360324837337	babo/cpo/CSN3/Dif/enok/GEFmeso/insc/jar/Jra/par-6/pins/Pkc98E/pxb/Rala/Rel/rept	16
GO:0051093	negative regulation of developmental process	13/197	217/12660	3.46431299740932e-05	0.000820811226186181	0.000599508480814834	Bruce/ena/enok/Kr-h1/Rabex-5/RasGAP1/RASSF8/sgg/Syx7/tkv/TSG101/Xbp1/zfh1	13
GO:0007043	cell-cell junction assembly	7/197	61/12660	4.25559925588393e-05	0.000995026299698123	0.000726752615305385	CG44325/cindr/Gli/Lac/par-6/vari/wun	7
GO:0023056	positive regulation of signaling	20/197	471/12660	4.55280960581518e-05	0.00105069385318618	0.000767411379900222	babo/betaggt-I/cv-c/CycY/GEFmeso/Gli/Gprk1/lili/par-6/Rala/rictor/Sirt1/slim/slpr/Socs44A/tkv/Traf4/Ubr3/Vps4/Wnk	20
GO:0010647	positive regulation of cell communication	20/197	473/12660	4.83069846998394e-05	0.00110053220271301	0.00080381257941838	babo/betaggt-I/cv-c/CycY/GEFmeso/Gli/Gprk1/lili/par-6/Rala/rictor/Sirt1/slim/slpr/Socs44A/tkv/Traf4/Ubr3/Vps4/Wnk	20
GO:0009967	positive regulation of signal transduction	19/197	437/12660	5.18487311320098e-05	0.00116626829394407	0.000851825256306037	babo/betaggt-I/CycY/GEFmeso/Gli/Gprk1/lili/par-6/Rala/rictor/Sirt1/slim/slpr/Socs44A/tkv/Traf4/Ubr3/Vps4/Wnk	19
GO:0044089	positive regulation of cellular component biogenesis	10/197	139/12660	6.19546789620786e-05	0.00133513830783204	0.000975165437642923	Arp2/Arp3/Arpc1/chb/ena/par-6/rictor/Rok/stau/tkv	10
GO:1902531	regulation of intracellular signal transduction	17/197	368/12660	6.21965534226104e-05	0.00133513830783204	0.000975165437642923	babo/betaggt-I/cv-c/GEFmeso/krz/Rabex-5/Rala/raw/rictor/sgg/Sik3/slim/slpr/sra/tkv/Traf4/Ziz	17
GO:0001667	ameboidal-type cell migration	12/197	198/12660	6.22457125099345e-05	0.00133513830783204	0.000975165437642923	cindr/ena/Gli/jar/Mtl/par-6/Ppcs/Rala/rhea/sqh/Stam/twf	12
GO:0016477	cell migration	16/197	332/12660	6.25347832427836e-05	0.00133513830783204	0.000975165437642923	chb/cindr/ena/Gli/jar/Mtl/par-6/Ppcs/Rala/rhea/sqh/Stam/tkv/twf/wun/zfh1	16
GO:0008544	epidermis development	7/197	65/12660	6.44403531015584e-05	0.00133513830783204	0.000975165437642923	ck/cora/Gli/Mtl/Rbsn-5/Rok/sqh	7
GO:0046847	filopodium assembly	6/197	45/12660	6.46490130141591e-05	0.00133513830783204	0.000975165437642923	Arp2/Arp3/Arpc1/ck/ena/par-6	6
GO:0051647	nucleus localization	6/197	45/12660	6.46490130141591e-05	0.00133513830783204	0.000975165437642923	cnc/jar/Khc/Rok/sqh/ssh	6
GO:0022416	chaeta development	8/197	88/12660	6.61182729821154e-05	0.00133513830783204	0.000975165437642923	Arp3/Arpc1/ck/Ppcs/sgg/spn-F/twf/unk	8
GO:0060249	anatomical structure homeostasis	8/197	88/12660	6.61182729821154e-05	0.00133513830783204	0.000975165437642923	cv-c/Lac/Pi3K59F/rhea/sev/sqh/Ttd14/yrt	8
GO:0090066	regulation of anatomical structure size	13/197	233/12660	7.21348683588882e-05	0.00144026585476117	0.00105194905602021	babo/CG12773/cora/Gli/Lac/p38a/RasGAP1/raw/rictor/sqh/ssh/twf/vari	13
GO:0040001	establishment of mitotic spindle localization	5/197	29/12660	7.59960367922016e-05	0.00150049952644158	0.00109594284637175	chb/cv-c/insc/jar/pins	5
GO:0001894	tissue homeostasis	7/197	67/12660	7.84137171539683e-05	0.00153122170750112	0.00111838187681715	cv-c/Lac/Pi3K59F/rhea/sqh/Ttd14/yrt	7
GO:0002064	epithelial cell development	15/197	304/12660	8.18695391641727e-05	0.00154158993336874	0.00112595467692068	CG13299/cindr/ena/Gli/jar/par-6/Ppcs/Rala/rhea/Rok/sgg/sqh/tkv/Traf4/twf	15
GO:0051656	establishment of organelle localization	11/197	173/12660	8.2232873666067e-05	0.00154158993336874	0.00112595467692068	Cadps/chb/cv-c/insc/jar/Khc/Klp10A/pins/Rok/sqh/ssh	11
GO:0008407	chaeta morphogenesis	6/197	47/12660	8.30541483235388e-05	0.00154158993336874	0.00112595467692068	Arpc1/ck/sgg/spn-F/twf/unk	6
GO:0043297	apical junction assembly	6/197	47/12660	8.30541483235388e-05	0.00154158993336874	0.00112595467692068	CG44325/Gli/Lac/par-6/vari/wun	6
GO:0010033	response to organic substance	20/197	492/12660	8.32822924048389e-05	0.00154158993336874	0.00112595467692068	aay/ACC/alpha-Est7/babo/CG7546/Cpr/Dif/Hr4/Kr-h1/Pkc98E/pxb/Rel/rictor/sgg/Sik3/Sirt1/slpr/tank/Traf4/Xbp1	20
GO:0000226	microtubule cytoskeleton organization	17/197	378/12660	8.64798495262649e-05	0.00157041372715403	0.00114700715314452	betaTub97EF/chb/cnc/cv-c/insc/jar/Khc/Klp10A/Klp68D/osk/par-6/pins/Plp/Rbsn-5/Rok/sgg/spn-F	17
GO:0008340	determination of adult lifespan	11/197	174/12660	8.66069472487872e-05	0.00157041372715403	0.00114700715314452	alpha-Est7/babo/CG10916/cm/cnc/GLaz/Men/Mrp4/p38a/Sirt1/Tsp42Ef	11
GO:0035152	regulation of tube architecture, open tracheal system	8/197	93/12660	9.80483180444124e-05	0.00175991778954465	0.00128541814086933	cora/cv-c/Gli/Lac/Rbcn-3A/rhea/sqh/vari	8
GO:0007297	follicle cell of egg chamber migration	10/197	147/12660	9.91914317920436e-05	0.00176263174294461	0.00128740037262726	cindr/ena/Gli/jar/par-6/Ppcs/Rala/rhea/sqh/twf	10
GO:0051301	cell division	14/197	275/12660	0.000101984487581342	0.00179432113299055	0.00131054583833033	Act42A/Bruce/chb/cindr/CSN3/cv-c/insc/jar/par-6/pins/Rok/sqh/tkv/zfh1	14
GO:0007308	oocyte construction	10/197	148/12660	0.000104961422041501	0.00182859261733086	0.00133557722783458	chb/cnc/cni/Khc/osk/Rbsn-5/Rok/spn-F/sqh/stau	10
GO:0045742	positive regulation of epidermal growth factor receptor signaling pathway	4/197	17/12660	0.000115477006814918	0.00197310231836643	0.0014411249939554	GEFmeso/Rala/Socs44A/Vps4	4
GO:1901186	positive regulation of ERBB signaling pathway	4/197	17/12660	0.000115477006814918	0.00197310231836643	0.0014411249939554	GEFmeso/Rala/Socs44A/Vps4	4
GO:0010631	epithelial cell migration	11/197	182/12660	0.00012934727217725	0.00217804245258494	0.00159081026214331	cindr/ena/Gli/jar/par-6/Ppcs/Rala/rhea/sqh/Stam/twf	11
GO:0061061	muscle structure development	13/197	247/12660	0.000129922622382669	0.00217804245258494	0.00159081026214331	Arp3/CAP/CG5800/cora/insc/Khc/org-1/rhea/Rok/Sply/tkv/Zasp52/zfh1	13
GO:0090132	epithelium migration	11/197	183/12660	0.000135777851271068	0.00225492749260456	0.00164696596770513	cindr/ena/Gli/jar/par-6/Ppcs/Rala/rhea/sqh/Stam/twf	11
GO:0035088	establishment or maintenance of apical/basal cell polarity	5/197	33/12660	0.000144402859073384	0.00235416404195783	0.00171944688785594	par-6/Syx7/TSG101/Vps4/yrt	5
GO:0061245	establishment or maintenance of bipolar cell polarity	5/197	33/12660	0.000144402859073384	0.00235416404195783	0.00171944688785594	par-6/Syx7/TSG101/Vps4/yrt	5
GO:0035295	tube development	13/197	251/12660	0.000152440388421593	0.00246260518386518	0.00179865070740501	betaggt-I/cnc/cv-c/Hph/insc/Myo31DF/par-6/raw/Rbcn-3A/rhea/sqh/tkv/TSG101	13
GO:0003382	epithelial cell morphogenesis	5/197	34/12660	0.000167178157522906	0.00267635662989374	0.00195477162850397	ena/Rok/sgg/sqh/Traf4	5
GO:0048870	cell motility	17/197	402/12660	0.000181544989917958	0.00287038402883157	0.00209648639489934	chb/cindr/ena/Gli/jar/Mtl/par-6/Plp/Ppcs/Rala/rhea/sqh/Stam/tkv/twf/wun/zfh1	17
GO:0035150	regulation of tube size	6/197	54/12660	0.000182528641113093	0.00287038402883157	0.00209648639489934	cora/Gli/Lac/raw/sqh/vari	6
GO:0046528	imaginal disc fusion	5/197	35/12660	0.00019259764659658	0.00297605233045324	0.00217366497257284	betaTub97EF/Jra/slpr/tkv/Traf4	5
GO:0046529	imaginal disc fusion, thorax closure	5/197	35/12660	0.00019259764659658	0.00297605233045324	0.00217366497257284	betaTub97EF/Jra/slpr/tkv/Traf4	5
GO:0090130	tissue migration	11/197	191/12660	0.000197752032173179	0.00302935656182533	0.00221259760135689	cindr/ena/Gli/jar/par-6/Ppcs/Rala/rhea/sqh/Stam/twf	11
GO:0045927	positive regulation of growth	9/197	131/12660	0.000205438299017144	0.00312020390900397	0.0022789511712833	Arp2/Arp3/babo/Hph/Hr4/Orct2/rictor/stau/tkv	9
GO:0045165	cell fate commitment	15/197	331/12660	0.00020920918779169	0.00315054853140536	0.00230111443842242	babo/insc/jar/Jra/Klp10A/org-1/par-6/pins/Rala/RasGAP1/sev/Sirt1/stau/tkv/Traf4	15
GO:0051489	regulation of filopodium assembly	5/197	36/12660	0.000220860611190268	0.00329806139567316	0.00240885567092083	Arp2/Arp3/Arpc1/ena/par-6	5
GO:0046843	dorsal appendage formation	6/197	56/12660	0.000223628782079919	0.0033115695479668	0.00241872182723281	cni/Jra/Khc/Klc/Ppcs/slpr	6
GO:0007298	border follicle cell migration	9/197	134/12660	0.000243568325925719	0.0035517737353593	0.00259416344264314	cindr/ena/Gli/jar/par-6/Rala/rhea/sqh/twf	9
GO:0048599	oocyte development	10/197	164/12660	0.000243847155719659	0.0035517737353593	0.00259416344264314	chb/cnc/cni/Khc/osk/Rbsn-5/Rok/spn-F/sqh/stau	10
GO:0019991	septate junction assembly	5/197	37/12660	0.000252172859511506	0.00364318025489388	0.00266092542385697	CG44325/Gli/Lac/vari/wun	5
GO:0007507	heart development	8/197	107/12660	0.0002607779477887	0.00367779693032159	0.00268620893586856	betaggt-I/cora/Fit1/Gli/Lac/p38a/sgg/tkv	8
GO:0048639	positive regulation of developmental growth	8/197	107/12660	0.0002607779477887	0.00367779693032159	0.00268620893586856	Arp2/Arp3/babo/Hr4/Orct2/rictor/stau/tkv	8
GO:0072359	circulatory system development	8/197	107/12660	0.0002607779477887	0.00367779693032159	0.00268620893586856	betaggt-I/cora/Fit1/Gli/Lac/p38a/sgg/tkv	8
GO:0032879	regulation of localization	17/197	415/12660	0.000264102094886061	0.00369534978435063	0.00269902928300467	ATP8B/Cadps/cindr/cnc/jar/Khc/krz/Pi3K59F/Rbsn-5/Rel/sgg/spn-F/stau/Syx7/Ttd14/tweek/Wnk	17
GO:0048585	negative regulation of response to stimulus	18/197	455/12660	0.000266354503520054	0.0036977496308995	0.00270078209572555	cv-c/Gprk1/Hr4/Jra/krz/Men/p38a/Rala/RasGAP1/raw/Rel/rept/sgg/Sik3/Socs44A/Spn88Ea/sqh/wun	18
GO:0009826	unidimensional cell growth	4/197	21/12660	0.000276568142355178	0.00380977975941978	0.00278260725845724	Mtl/slpr/sqh/tkv	4
GO:0030707	follicle cell of egg chamber development	13/197	271/12660	0.00032252811891588	0.00440871128702706	0.00322005806172696	CG13299/cindr/ena/Gli/jar/par-6/Ppcs/Rala/rhea/sgg/sqh/tkv/twf	13
GO:0060627	regulation of vesicle-mediated transport	9/197	141/12660	0.000355813734165786	0.00482497857047898	0.00352409358019168	Cadps/cindr/jar/krz/Pi3K59F/Rbsn-5/Rel/Syx7/tweek	9
GO:0070887	cellular response to chemical stimulus	16/197	387/12660	0.00036230700694154	0.00482497857047898	0.00352409358019168	ACC/babo/GLaz/Hph/Hr4/Irc/MtnA/p38a/rictor/sgg/Sik3/Sirt1/slpr/Traf4/wun/Xbp1	16
GO:0007266	Rho protein signal transduction	5/197	40/12660	0.000366557178961543	0.00482497857047898	0.00352409358019168	cv-c/GEFmeso/Mtl/Rok/Ziz	5
GO:0120192	tight junction assembly	5/197	40/12660	0.000366557178961543	0.00482497857047898	0.00352409358019168	CG44325/Gli/Lac/vari/wun	5
GO:0120193	tight junction organization	5/197	40/12660	0.000366557178961543	0.00482497857047898	0.00352409358019168	CG44325/Gli/Lac/vari/wun	5
GO:0097305	response to alcohol	8/197	113/12660	0.000378221835078282	0.00494191324216255	0.00360950094931518	aay/Hr4/Kr-h1/Pkc98E/pxb/Sirt1/slpr/tank	8
GO:1901700	response to oxygen-containing compound	15/197	352/12660	0.000403441365158733	0.00523295843713189	0.00382207609097747	aay/ACC/babo/GLaz/Hr4/Kr-h1/p38a/Pkc98E/pxb/rictor/sgg/Sik3/Sirt1/slpr/tank	15
GO:0007309	oocyte axis specification	9/197	144/12660	0.000415513611542238	0.00535049049065621	0.0039079197790357	cnc/cni/Khc/osk/Rbsn-5/Rok/spn-F/sqh/stau	9
GO:0120031	plasma membrane bounded cell projection assembly	11/197	213/12660	0.000503229176608178	0.00643336868224988	0.00469883812766289	Arp2/Arp3/Arpc1/bug/ck/ena/Klp10A/Mtl/par-6/ssh/twf	11
GO:0045887	positive regulation of synaptic assembly at neuromuscular junction	5/197	43/12660	0.000516378795970027	0.00655432228884813	0.00478718086790258	Arp2/Arp3/rictor/stau/tkv	5
GO:0007416	synapse assembly	10/197	181/12660	0.000534865628539005	0.00674063327706105	0.00492325968108063	Arp2/Arp3/ena/Jra/lbm/par-6/rictor/sgg/stau/tkv	10
GO:2000026	regulation of multicellular organismal development	13/197	286/12660	0.000538643739641344	0.00674063327706105	0.00492325968108063	Arp2/Arp3/babo/ena/Hr4/insc/Mtl/rictor/sgg/slpr/stau/tkv/unk	13
GO:0007317	regulation of pole plasm oskar mRNA localization	4/197	25/12660	0.000556786383346686	0.00685841401791905	0.00500928500671989	cnc/Khc/spn-F/stau	4
GO:1901419	regulation of response to alcohol	3/197	11/12660	0.000558435242860332	0.00685841401791905	0.00500928500671989	Hr4/Sirt1/tank	3
GO:0000165	MAPK cascade	9/197	150/12660	0.000559773733843776	0.00685841401791905	0.00500928500671989	Jra/krz/Mtl/p38a/Rala/raw/slim/slpr/Traf4	9
GO:0006468	protein phosphorylation	12/197	251/12660	0.000563493779750242	0.00685841401791905	0.00500928500671989	babo/Cdk12/CycY/Gprk1/Pkc98E/Rok/sev/sgg/Sik3/slpr/tkv/Wnk	12
GO:0009952	anterior/posterior pattern specification	11/197	217/12660	0.000588077189060344	0.00710893309496756	0.00519226046624707	cnc/cni/ena/Khc/osk/RasGAP1/Rbsn-5/spn-F/sqh/stau/tkv	11
GO:0019094	pole plasm mRNA localization	6/197	67/12660	0.000596684125129334	0.00716424115104612	0.00523265665920674	cnc/Khc/osk/Rbsn-5/spn-F/stau	6
GO:1904398	positive regulation of neuromuscular junction development	5/197	45/12660	0.000639136571868329	0.00762245428328873	0.00556732881041081	Arp2/Arp3/rictor/stau/tkv	5
GO:0007316	pole plasm RNA localization	6/197	68/12660	0.000646078614128935	0.00765017179446245	0.00558757327404093	cnc/Khc/osk/Rbsn-5/spn-F/stau	6
GO:0051491	positive regulation of filopodium assembly	4/197	26/12660	0.000650070872799004	0.00765017179446245	0.00558757327404093	Arp3/Arpc1/ena/par-6	4
GO:0009798	axis specification	11/197	220/12660	0.000659280072044637	0.00768334026110694	0.00561179903559806	cnc/cni/Khc/osk/Pkc98E/RasGAP1/Rbsn-5/Rok/spn-F/sqh/stau	11
GO:0009994	oocyte differentiation	10/197	186/12660	0.000661536893612472	0.00768334026110694	0.00561179903559806	chb/cnc/cni/Khc/osk/Rbsn-5/Rok/spn-F/sqh/stau	10
GO:2000241	regulation of reproductive process	8/197	123/12660	0.000667153720142542	0.00769826078372271	0.00562269676647816	Bruce/cnc/Gli/Khc/Pi3K59F/spn-F/sqh/stau	8
GO:0007525	somatic muscle development	7/197	96/12660	0.00073576608357688	0.00822639491546936	0.00600843819019265	CG5800/cora/insc/Khc/org-1/rhea/Sply	7
GO:0048640	negative regulation of developmental growth	7/197	96/12660	0.00073576608357688	0.00822639491546936	0.00600843819019265	ena/Rabex-5/RASSF8/sgg/Syx7/TSG101/Xbp1	7
GO:0003381	epithelial cell morphogenesis involved in gastrulation	3/197	12/12660	0.000736070225976155	0.00822639491546936	0.00600843819019265	Rok/sqh/Traf4	3
GO:0003384	apical constriction involved in gastrulation	3/197	12/12660	0.000736070225976155	0.00822639491546936	0.00600843819019265	Rok/sqh/Traf4	3
GO:0061343	cell adhesion involved in heart morphogenesis	3/197	12/12660	0.000736070225976155	0.00822639491546936	0.00600843819019265	cora/Gli/Lac	3
GO:0051965	positive regulation of synapse assembly	5/197	47/12660	0.000782543486337683	0.00863918253915304	0.00630993221619862	Arp2/Arp3/rictor/stau/tkv	5
GO:1902850	microtubule cytoskeleton organization involved in mitosis	7/197	97/12660	0.000782728412382465	0.00863918253915304	0.00630993221619862	chb/cv-c/insc/jar/Klp10A/pins/Rok	7
GO:0030031	cell projection assembly	11/197	225/12660	0.000793869750360188	0.00870806510117317	0.00636024302920151	Arp2/Arp3/Arpc1/bug/ck/ena/Klp10A/Mtl/par-6/ssh/twf	11
GO:0006403	RNA localization	10/197	191/12660	0.000812041245690739	0.00885274413246898	0.00646591447166084	CG8671/cnc/insc/Khc/osk/Pi3K59F/RASSF8/Rbsn-5/spn-F/stau	10
GO:1901890	positive regulation of cell junction assembly	5/197	48/12660	0.000862641328057595	0.0093019369158553	0.00679399829236122	Arp2/Arp3/rictor/stau/tkv	5
GO:0007430	terminal branching, open tracheal system	4/197	28/12660	0.000868948524497456	0.0093019369158553	0.00679399829236122	Hph/par-6/rhea/TSG101	4
GO:0051294	establishment of spindle orientation	4/197	28/12660	0.000868948524497456	0.0093019369158553	0.00679399829236122	cv-c/insc/Klp10A/pins	4
GO:0045471	response to ethanol	6/197	72/12660	0.000876101966073191	0.00932235445336563	0.0068089109622959	aay/Pkc98E/pxb/Sirt1/slpr/tank	6
GO:0042594	response to starvation	9/197	160/12660	0.000889899673799603	0.00941280785917794	0.00687497680322625	Bruce/GLaz/Kr-h1/p38a/Pi3K59F/Rel/rictor/Sik3/Tmem18	9
GO:0007169	transmembrane receptor protein tyrosine kinase signaling pathway	11/197	229/12660	0.000917312992261831	0.00964535613756967	0.0070448266549912	GEFmeso/krz/Rala/RasGAP1/rictor/sev/sgg/Sik3/slpr/Socs44A/Vps4	11
GO:0006739	NADP metabolic process	3/197	13/12660	0.000945962643407319	0.00977311405427212	0.00713813916353258	cu/Men/Sik3	3
GO:0007249	canonical NF-kappaB signal transduction	3/197	13/12660	0.000945962643407319	0.00977311405427212	0.00713813916353258	Dif/Rel/Traf4	3
GO:0035160	maintenance of epithelial integrity, open tracheal system	3/197	13/12660	0.000945962643407319	0.00977311405427212	0.00713813916353258	cv-c/Lac/rhea	3
GO:1901888	regulation of cell junction assembly	8/197	130/12660	0.000959483107657986	0.00985549989773549	0.00719831257524975	Arp2/Arp3/ena/rictor/Rok/sgg/stau/tkv	8
GO:0090100	positive regulation of transmembrane receptor protein serine/threonine kinase signaling pathway	4/197	29/12660	0.000995820922530298	0.0101118501676362	0.00738554705251042	babo/Gli/lili/tkv	4
GO:1904580	regulation of intracellular mRNA localization	4/197	29/12660	0.000995820922530298	0.0101118501676362	0.00738554705251042	cnc/Khc/spn-F/stau	4
GO:0044087	regulation of cellular component biogenesis	13/197	306/12660	0.00100788146979999	0.0101761668854237	0.00743252303985277	Arp2/Arp3/Arpc1/chb/ena/par-6/rictor/Rok/sgg/ssh/stau/tkv/twf	13
GO:0035151	regulation of tube size, open tracheal system	5/197	50/12660	0.00104096208234198	0.0104507888153768	0.00763310286962628	cora/Gli/Lac/sqh/vari	5
GO:0060341	regulation of cellular localization	9/197	164/12660	0.00105990999239318	0.0105812362723747	0.00772837977895208	ATP8B/cnc/jar/Khc/Pi3K59F/sgg/spn-F/stau/Ttd14	9
GO:0007616	long-term memory	6/197	75/12660	0.00108651292602055	0.0107862205002152	0.00787809725247481	be/osk/Pkc98E/pxb/sra/stau	6
GO:0010669	epithelial structure maintenance	4/197	30/12660	0.00113517016619589	0.0112066521407227	0.00818517435625455	cv-c/Lac/Pi3K59F/rhea	4
GO:0001738	morphogenesis of a polarized epithelium	7/197	104/12660	0.00118163868921126	0.0116009500040244	0.00847316373246577	Jra/Mtl/par-6/Rala/Rbsn-5/Rok/yrt	7
GO:0007314	oocyte anterior/posterior axis specification	7/197	105/12660	0.00124968121466782	0.0122015577937622	0.00891183885300995	cnc/Khc/osk/Rbsn-5/spn-F/sqh/stau	7
GO:0120034	positive regulation of plasma membrane bounded cell projection assembly	4/197	31/12660	0.00128763665194137	0.0125034444289608	0.00913233242360491	Arp3/Arpc1/ena/par-6	4
GO:0048878	chemical homeostasis	12/197	277/12660	0.00132859154226117	0.0127417751706868	0.00930640570177816	babo/CG12773/Gapdh2/GLaz/mfrn/MME1/Nhe3/Ppcs/Rbcn-3A/scaf6/Sik3/Wnk	12
GO:0030100	regulation of endocytosis	6/197	78/12660	0.00133369171735945	0.0127417751706868	0.00930640570177816	cindr/krz/Rbsn-5/Rel/Syx7/tweek	6
GO:0060811	intracellular mRNA localization involved in anterior/posterior axis specification	6/197	78/12660	0.00133369171735945	0.0127417751706868	0.00930640570177816	cnc/Khc/osk/Rbsn-5/spn-F/stau	6
GO:0007351	tripartite regional subdivision	8/197	138/12660	0.0014107630124321	0.013264158058687	0.00968794650141344	cnc/Khc/osk/RasGAP1/Rbsn-5/spn-F/sqh/stau	8
GO:0008595	anterior/posterior axis specification, embryo	8/197	138/12660	0.0014107630124321	0.013264158058687	0.00968794650141344	cnc/Khc/osk/RasGAP1/Rbsn-5/spn-F/sqh/stau	8
GO:0051050	positive regulation of transport	8/197	138/12660	0.0014107630124321	0.013264158058687	0.00968794650141344	Cadps/cindr/jar/krz/Rel/Syx7/Ttd14/Wnk	8
GO:0008358	maternal determination of anterior/posterior axis, embryo	7/197	108/12660	0.00147237030787124	0.013546511681856	0.00989417344651155	cnc/Khc/osk/Rbsn-5/spn-F/sqh/stau	7
GO:0035264	multicellular organism growth	5/197	54/12660	0.00147780040575118	0.013546511681856	0.00989417344651155	Hr4/Orct2/Rabex-5/RASSF8/Syx7	5
GO:0042058	regulation of epidermal growth factor receptor signaling pathway	5/197	54/12660	0.00147780040575118	0.013546511681856	0.00989417344651155	GEFmeso/Rala/RasGAP1/Socs44A/Vps4	5
GO:1901184	regulation of ERBB signaling pathway	5/197	54/12660	0.00147780040575118	0.013546511681856	0.00989417344651155	GEFmeso/Rala/RasGAP1/Socs44A/Vps4	5
GO:0007264	small GTPase-mediated signal transduction	9/197	172/12660	0.00147891011045586	0.013546511681856	0.00989417344651155	betaggt-I/cv-c/GEFmeso/Mtl/Rabex-5/Rala/Ras64B/Rok/Ziz	9
GO:0019827	stem cell population maintenance	7/197	109/12660	0.00155309990898579	0.0140809109095293	0.010284490804401	chb/CSN3/enok/lili/sgg/tkv/zfh1	7
GO:0098727	maintenance of cell number	7/197	109/12660	0.00155309990898579	0.0140809109095293	0.010284490804401	chb/CSN3/enok/lili/sgg/tkv/zfh1	7
GO:0000578	embryonic axis specification	8/197	141/12660	0.00161806474039797	0.0145447706373619	0.0106232871462057	cnc/Khc/osk/RasGAP1/Rbsn-5/spn-F/sqh/stau	8
GO:0060810	intracellular mRNA localization involved in pattern specification process	6/197	81/12660	0.00162168195318255	0.0145447706373619	0.0106232871462057	cnc/Khc/osk/Rbsn-5/spn-F/stau	6
GO:0048592	eye morphogenesis	14/197	363/12660	0.0016370028854656	0.0145447706373619	0.0106232871462057	Arpc1/babo/cindr/Jra/Khc/Kr-h1/Mtl/Rala/RasGAP1/Rok/sev/tkv/Vps4/yrt	14
GO:0090596	sensory organ morphogenesis	14/197	363/12660	0.0016370028854656	0.0145447706373619	0.0106232871462057	Arpc1/babo/cindr/Jra/Khc/Kr-h1/Mtl/Rala/RasGAP1/Rok/sev/tkv/Vps4/yrt	14
GO:0007254	JNK cascade	6/197	82/12660	0.00172746908038161	0.0152722017703389	0.0111545921765411	Jra/Mtl/Rala/raw/slpr/Traf4	6
GO:0051094	positive regulation of developmental process	11/197	248/12660	0.00174111870367994	0.0153166729526695	0.0111870732758591	Arp2/Arp3/babo/Hr4/Orct2/Pi3K59F/RasGAP1/rictor/spn-F/stau/tkv	11
GO:0051240	positive regulation of multicellular organismal process	10/197	212/12660	0.00178368974275532	0.0155886902493015	0.0113857507196568	Arp2/Arp3/babo/Hr4/Orct2/RasGAP1/rictor/Sirt1/stau/tkv	10
GO:0018107	peptidyl-threonine phosphorylation	3/197	16/12660	0.0017895851496103	0.0155886902493015	0.0113857507196568	Rok/sgg/Sik3	3
GO:0016322	neuron remodeling	5/197	57/12660	0.00188447941313322	0.0163352191079889	0.0119310044487459	Pi3K59F/spn-F/Stam/TSG101/Vps4	5
GO:0007315	pole plasm assembly	6/197	84/12660	0.00195467952028279	0.0167800266064856	0.0122558853216816	cnc/Khc/osk/Rbsn-5/spn-F/stau	6
GO:0031348	negative regulation of defense response	6/197	84/12660	0.00195467952028279	0.0167800266064856	0.0122558853216816	Jra/krz/p38a/Rala/Spn88Ea/wun	6
GO:0001752	compound eye photoreceptor fate commitment	6/197	85/12660	0.002076425233787	0.0176545820116723	0.0128946477625756	babo/Jra/Rala/RasGAP1/sev/tkv	6
GO:0042706	eye photoreceptor cell fate commitment	6/197	85/12660	0.002076425233787	0.0176545820116723	0.0128946477625756	babo/Jra/Rala/RasGAP1/sev/tkv	6
GO:0045926	negative regulation of growth	7/197	115/12660	0.00211252619484292	0.0177480489879965	0.012962914671208	ena/Rabex-5/RASSF8/sgg/Syx7/TSG101/Xbp1	7
GO:0001754	eye photoreceptor cell differentiation	10/197	217/12660	0.00211738119609188	0.0177480489879965	0.012962914671208	babo/Jra/Khc/Kr-h1/Rala/RasGAP1/sev/tkv/Vps4/yrt	10
GO:0007350	blastoderm segmentation	10/197	217/12660	0.00211738119609188	0.0177480489879965	0.012962914671208	cnc/cni/Khc/osk/RasGAP1/Rbsn-5/sgg/spn-F/sqh/stau	10
GO:0072091	regulation of stem cell proliferation	3/197	17/12660	0.00214832260878073	0.0177561361665273	0.0129688214277926	GEFmeso/Rala/Rel	3
GO:1901875	positive regulation of post-translational protein modification	3/197	17/12660	0.00214832260878073	0.0177561361665273	0.0129688214277926	krz/Rabex-5/SCCRO	3
GO:1903322	positive regulation of protein modification by small protein conjugation or removal	3/197	17/12660	0.00214832260878073	0.0177561361665273	0.0129688214277926	krz/Rabex-5/SCCRO	3
GO:0042551	neuron maturation	5/197	59/12660	0.00219755973291956	0.0180789983583243	0.0132046352372798	Pi3K59F/spn-F/Stam/TSG101/Vps4	5
GO:0044403	biological process involved in symbiotic interaction	4/197	36/12660	0.00226897368273076	0.0185804895585832	0.013570917054606	AP-1-2beta/Jra/TSG101/Vps4	4
GO:0051124	synaptic assembly at neuromuscular junction	8/197	149/12660	0.00229039278881149	0.0186698531454955	0.013636186907796	Arp2/Arp3/ena/Jra/rictor/sgg/stau/tkv	8
GO:0016310	phosphorylation	12/197	296/12660	0.00231685574177839	0.0187993271832886	0.0137307528460118	babo/Cdk12/CycY/Gprk1/Pkc98E/Rok/sev/sgg/Sik3/slpr/tkv/Wnk	12
GO:0051960	regulation of nervous system development	10/197	220/12660	0.00234062785506257	0.0188773086718141	0.0137877093814808	Arp2/Arp3/babo/ena/insc/rictor/sgg/stau/tkv/unk	10
GO:0031667	response to nutrient levels	9/197	184/12660	0.00234771255850924	0.0188773086718141	0.0137877093814808	Bruce/GLaz/Kr-h1/p38a/Pi3K59F/Rel/rictor/Sik3/Tmem18	9
GO:0006886	intracellular protein transport	11/197	259/12660	0.00244544628315306	0.0195146903986383	0.0142532436463116	AP-1-2beta/Arp3/Arpc1/CG33298/cm/Hph/sgg/Stam/Syx13/Syx7/Ttd14	11
GO:0051049	regulation of transport	12/197	298/12660	0.00244894539048753	0.0195146903986383	0.0142532436463116	Cadps/cindr/jar/krz/Pi3K59F/Rbsn-5/Rel/sgg/Syx7/Ttd14/tweek/Wnk	12
GO:0009991	response to extracellular stimulus	9/197	186/12660	0.00252551793506825	0.0200350239759655	0.0146332876594885	Bruce/GLaz/Kr-h1/p38a/Pi3K59F/Rel/rictor/Sik3/Tmem18	9
GO:0018210	peptidyl-threonine modification	3/197	18/12660	0.00254865314581897	0.0201286961783125	0.0147017044621979	Rok/sgg/Sik3	3
GO:0008582	regulation of synaptic assembly at neuromuscular junction	7/197	119/12660	0.00256436394580196	0.0201631625296021	0.0147268781796638	Arp2/Arp3/ena/rictor/sgg/stau/tkv	7
GO:0042127	regulation of cell population proliferation	10/197	223/12660	0.00258243484781384	0.0202158005487454	0.0147653242168072	babo/cpo/Dif/GEFmeso/Jra/Pkc98E/pxb/Rala/Rel/rept	10
GO:0080134	regulation of response to stress	12/197	302/12660	0.00273159710820963	0.0212896844793356	0.0155496732891158	Dif/Jra/krz/Mtl/p38a/Rala/Rel/Rok/slim/Spn88Ea/wun/Xbp1	12
GO:0007097	nuclear migration	4/197	38/12660	0.00277539766575178	0.0215366011006154	0.0157300175677865	Khc/Rok/sqh/ssh	4
GO:0007028	cytoplasm organization	6/197	91/12660	0.00293123851547808	0.0225775936555677	0.0164903432617451	cnc/Khc/osk/Rbsn-5/spn-F/stau	6
GO:0045451	pole plasm oskar mRNA localization	5/197	63/12660	0.00293496012067312	0.0225775936555677	0.0164903432617451	cnc/Khc/Rbsn-5/spn-F/stau	5
GO:0034314	Arp2/3 complex-mediated actin nucleation	3/197	19/12660	0.00299211374071563	0.0229180436088434	0.0167390029142576	Arp2/Arp3/Arpc1	3
GO:0009719	response to endogenous stimulus	11/197	267/12660	0.00309039741790516	0.0235110395771202	0.0171721184720488	babo/Cpr/Gli/Hr4/lili/RasGAP1/rictor/sgg/Sik3/Sirt1/tkv	11
GO:0008589	regulation of smoothened signaling pathway	6/197	92/12660	0.0030959950821869	0.0235110395771202	0.0171721184720488	Gprk1/krz/par-6/sgg/sqh/Ubr3	6
GO:0042060	wound healing	6/197	93/12660	0.00326757265779057	0.0246037144614146	0.0179701921813371	CG7627/Jra/Mtl/Rok/sqh/Stam	6
GO:0046552	photoreceptor cell fate commitment	6/197	93/12660	0.00326757265779057	0.0246037144614146	0.0179701921813371	babo/Jra/Rala/RasGAP1/sev/tkv	6
GO:0009948	anterior/posterior axis specification	8/197	158/12660	0.00329029794067226	0.0246702929982051	0.0180188201681053	cnc/Khc/osk/RasGAP1/Rbsn-5/spn-F/sqh/stau	8
GO:0003007	heart morphogenesis	4/197	40/12660	0.00335423362594684	0.024902365973974	0.0181883228658057	cora/Gli/Lac/p38a	4
GO:0019058	viral life cycle	4/197	40/12660	0.00335423362594684	0.024902365973974	0.0181883228658057	AP-1-2beta/Jra/TSG101/Vps4	4
GO:0010975	regulation of neuron projection development	7/197	125/12660	0.00337730455809101	0.024902365973974	0.0181883228658057	cv-c/Kr-h1/rictor/Rok/ssh/twf/Xbp1	7
GO:1904396	regulation of neuromuscular junction development	7/197	125/12660	0.00337730455809101	0.024902365973974	0.0181883228658057	Arp2/Arp3/ena/rictor/sgg/stau/tkv	7
GO:0007306	egg chorion assembly	6/197	94/12660	0.00344614306498747	0.0252008075163898	0.0184063001911611	cni/Jra/Khc/Klc/Ppcs/slpr	6
GO:0032102	negative regulation of response to external stimulus	6/197	94/12660	0.00344614306498747	0.0252008075163898	0.0184063001911611	Jra/krz/p38a/Rala/Spn88Ea/wun	6
GO:0009880	embryonic pattern specification	10/197	233/12660	0.0035367289955217	0.0257572435452544	0.0188127129054282	cnc/cni/Khc/osk/RasGAP1/Rbsn-5/sgg/spn-F/sqh/stau	10
GO:0050777	negative regulation of immune response	5/197	66/12660	0.00359462703544206	0.0260720499672675	0.0190426428988187	Jra/p38a/Rala/Spn88Ea/wun	5
GO:0051963	regulation of synapse assembly	7/197	127/12660	0.0036878311827649	0.026545585490627	0.0193885062997619	Arp2/Arp3/ena/rictor/sgg/stau/tkv	7
GO:0010927	cellular component assembly involved in morphogenesis	8/197	161/12660	0.00368979156791495	0.026545585490627	0.0193885062997619	cni/Jra/Khc/Klc/Ppcs/rhea/slpr/Zasp52	8
GO:1901701	cellular response to oxygen-containing compound	9/197	198/12660	0.00382895080228429	0.0274356676437871	0.0200386092496457	ACC/babo/Hr4/p38a/rictor/sgg/Sik3/Sirt1/slpr	9
GO:0045184	establishment of protein localization	16/197	488/12660	0.00400580689147295	0.0281629260010529	0.0205697880871357	AP-1-2beta/Arp3/Arpc1/CG12795/CG1407/CG33298/cm/cora/Hph/Rok/sgg/Stam/Syx13/Syx7/TSG101/Ttd14	16
GO:0045570	regulation of imaginal disc growth	4/197	42/12660	0.0040101995195398	0.0281629260010529	0.0205697880871357	babo/Syx7/tkv/TSG101	4
GO:0055057	neuroblast division	4/197	42/12660	0.0040101995195398	0.0281629260010529	0.0205697880871357	insc/jar/par-6/pins	4
GO:0007413	axonal fasciculation	3/197	21/12660	0.00401406835752674	0.0281629260010529	0.0205697880871357	Arp3/Arpc1/zfh1	3
GO:0007405	neuroblast proliferation	6/197	97/12660	0.00402553922581172	0.0281629260010529	0.0205697880871357	babo/enok/insc/jar/par-6/pins	6
GO:0008298	intracellular mRNA localization	6/197	97/12660	0.00402553922581172	0.0281629260010529	0.0205697880871357	cnc/Khc/osk/Rbsn-5/spn-F/stau	6
GO:0009968	negative regulation of signal transduction	14/197	403/12660	0.00422367110542653	0.029388606033137	0.0214650068055907	cv-c/Gprk1/Hr4/krz/Men/Rala/RasGAP1/raw/Rel/rept/sgg/Sik3/Socs44A/sqh	14
GO:0007224	smoothened signaling pathway	6/197	98/12660	0.00423381156132981	0.029388606033137	0.0214650068055907	Gprk1/krz/par-6/sgg/sqh/Ubr3	6
GO:0051493	regulation of cytoskeleton organization	8/197	166/12660	0.00443799052130067	0.0306860278457249	0.022412624668293	chb/ena/jar/Rok/sgg/sqh/ssh/twf	8
GO:0046530	photoreceptor cell differentiation	10/197	241/12660	0.0044861868354226	0.0308990465369999	0.0225682103960672	babo/Jra/Khc/Kr-h1/Rala/RasGAP1/sev/tkv/Vps4/yrt	10
GO:0000132	establishment of mitotic spindle orientation	3/197	22/12660	0.00459514185407014	0.0314060272103178	0.022938501644002	cv-c/insc/pins	3
GO:0106030	neuron projection fasciculation	3/197	22/12660	0.00459514185407014	0.0314060272103178	0.022938501644002	Arp3/Arpc1/zfh1	3
GO:0031175	neuron projection development	16/197	496/12660	0.00468041265381057	0.0318662578000819	0.0232746473165897	Arp3/Arpc1/babo/chb/cnc/cv-c/ena/Khc/Kr-h1/Rel/rictor/Rok/ssh/twf/Xbp1/zfh1	16
GO:0060560	developmental growth involved in morphogenesis	6/197	101/12660	0.00490649029882649	0.0332779895458575	0.0243057554779151	Mtl/slpr/Spn88Ea/sqh/tkv/vari	6
GO:0009611	response to wounding	7/197	134/12660	0.00494812940149003	0.0334327982754668	0.0244188255034509	CG7627/Jra/Mtl/Rok/sqh/Stam/Xbp1	7
GO:0008258	head involution	4/197	45/12660	0.00514871507789976	0.0345255346921806	0.0252169441551158	cv-c/ena/Mtl/yrt	4
GO:0016032	viral process	4/197	45/12660	0.00514871507789976	0.0345255346921806	0.0252169441551158	AP-1-2beta/Jra/TSG101/Vps4	4
GO:0035023	regulation of Rho protein signal transduction	3/197	23/12660	0.00522451093541883	0.0349020899708243	0.0254919746077223	cv-c/GEFmeso/Ziz	3
GO:0061351	neural precursor cell proliferation	6/197	105/12660	0.0059215999762829	0.0394107983440251	0.028785069074539	babo/enok/insc/jar/par-6/pins	6
GO:0035239	tube morphogenesis	8/197	176/12660	0.00627984811636034	0.0416391421745236	0.0304126187253429	cv-c/Hph/par-6/raw/Rbcn-3A/rhea/sqh/TSG101	8
GO:0032956	regulation of actin cytoskeleton organization	6/197	107/12660	0.00648295937250979	0.0426769813480598	0.0311706412357656	ena/jar/Rok/sqh/ssh/twf	6
GO:0040014	regulation of multicellular organism growth	4/197	48/12660	0.00648571355129608	0.0426769813480598	0.0311706412357656	Hr4/Orct2/Rabex-5/RASSF8	4
GO:0050801	monoatomic ion homeostasis	7/197	141/12660	0.00650841977789769	0.0426769813480598	0.0311706412357656	CG12773/mfrn/MME1/Nhe3/Rbcn-3A/scaf6/Wnk	7
GO:0031346	positive regulation of cell projection organization	5/197	76/12660	0.00656152070998688	0.0428567128168503	0.031301914464459	Arp3/Arpc1/ena/par-6/twf	5
GO:0001737	establishment of imaginal disc-derived wing hair orientation	3/197	25/12660	0.00663229939484178	0.0428567128168503	0.031301914464459	Mtl/Rbsn-5/Rok	3
GO:0045197	establishment or maintenance of epithelial cell apical/basal polarity	3/197	25/12660	0.00663229939484178	0.0428567128168503	0.031301914464459	par-6/Vps4/yrt	3
GO:0072089	stem cell proliferation	3/197	25/12660	0.00663229939484178	0.0428567128168503	0.031301914464459	GEFmeso/Rala/Rel	3
GO:0023057	negative regulation of signaling	14/197	426/12660	0.0068182096234848	0.0438984003656974	0.0320627477717649	cv-c/Gprk1/Hr4/krz/Men/Rala/RasGAP1/raw/Rel/rept/sgg/Sik3/Socs44A/sqh	14
GO:0007173	epidermal growth factor receptor signaling pathway	5/197	77/12660	0.00693058692812075	0.0441271050642126	0.0322297903291616	GEFmeso/Rala/RasGAP1/Socs44A/Vps4	5
GO:0038127	ERBB signaling pathway	5/197	77/12660	0.00693058692812075	0.0441271050642126	0.0322297903291616	GEFmeso/Rala/RasGAP1/Socs44A/Vps4	5
GO:0072001	renal system development	5/197	77/12660	0.00693058692812075	0.0441271050642126	0.0322297903291616	cv-c/insc/raw/tkv/zfh1	5
GO:0006638	neutral lipid metabolic process	4/197	49/12660	0.0069778933725626	0.0441271050642126	0.0322297903291616	ACC/CG15111/Sik3/Xbp1	4
GO:0006639	acylglycerol metabolic process	4/197	49/12660	0.0069778933725626	0.0441271050642126	0.0322297903291616	ACC/CG15111/Sik3/Xbp1	4
GO:0032970	regulation of actin filament-based process	6/197	109/12660	0.00708204553660178	0.0443853312416779	0.0324183949417936	ena/jar/Rok/sqh/ssh/twf	6
GO:0048663	neuron fate commitment	6/197	109/12660	0.00708204553660178	0.0443853312416779	0.0324183949417936	babo/Jra/Rala/RasGAP1/sev/tkv	6
GO:0010648	negative regulation of cell communication	14/197	428/12660	0.00709366014217024	0.0443853312416779	0.0324183949417936	cv-c/Gprk1/Hr4/krz/Men/Rala/RasGAP1/raw/Rel/rept/sgg/Sik3/Socs44A/sqh	14
GO:0035282	segmentation	10/197	259/12660	0.00735719706372314	0.0452651977913624	0.0330610365647305	cnc/cni/Khc/osk/RasGAP1/Rbsn-5/sgg/spn-F/sqh/stau	10
GO:0071310	cellular response to organic substance	10/197	259/12660	0.00735719706372314	0.0452651977913624	0.0330610365647305	ACC/babo/Hr4/rictor/sgg/Sik3/Sirt1/slpr/Traf4/Xbp1	10
GO:0000910	cytokinesis	6/197	110/12660	0.00739616899576837	0.0452651977913624	0.0330610365647305	Act42A/Bruce/cindr/cv-c/Rok/sqh	6
GO:0003383	apical constriction	3/197	26/12660	0.00741259007162997	0.0452651977913624	0.0330610365647305	Rok/sqh/Traf4	3
GO:0015914	phospholipid transport	3/197	26/12660	0.00741259007162997	0.0452651977913624	0.0330610365647305	ATP8B/CG32407/CG33298	3
GO:0033227	dsRNA transport	3/197	26/12660	0.00741259007162997	0.0452651977913624	0.0330610365647305	CG8671/Pi3K59F/RASSF8	3
GO:0045010	actin nucleation	3/197	26/12660	0.00741259007162997	0.0452651977913624	0.0330610365647305	Arp2/Arp3/Arpc1	3
GO:0071495	cellular response to endogenous stimulus	10/197	260/12660	0.0075507044390441	0.0459506910554157	0.0335617107907043	babo/Gli/Hr4/lili/RasGAP1/rictor/sgg/Sik3/Sirt1/tkv	10
GO:0060562	epithelial tube morphogenesis	6/197	111/12660	0.00772024237956833	0.0468220843293274	0.0341981636572939	cv-c/Hph/par-6/raw/rhea/TSG101	6
GO:0001745	compound eye morphogenesis	12/197	346/12660	0.00796478722184728	0.0481409078000769	0.0351614129772205	Arpc1/babo/cindr/Jra/Kr-h1/Mtl/Rala/RasGAP1/Rok/sev/tkv/Vps4	12
GO:0071805	potassium ion transmembrane transport	4/197	51/12660	0.00803494981196374	0.048353833370954	0.0353169306912219	CG12773/KCNQ/Nhe3/Wnk	4
GO:0002683	negative regulation of immune system process	6/197	112/12660	0.00805443707248305	0.048353833370954	0.0353169306912219	Jra/p38a/pxb/Rala/Spn88Ea/wun	6
GO:0070252	actin-mediated cell contraction	3/197	27/12660	0.00824492483134045	0.0493307455397036	0.0360304530109615	Rok/sqh/Traf4	3
