# Supplementary material for: Single-cell transcriptomics reveals stepwise transformation of epithelial cells into Non-Professional Phagocytes
Source: PLoS Genet. 2025 Dec 4;21(12):e1011953. doi: 10.1371/journal.pgen.1011953 (PMC12677531; doi:10.1371/journal.pgen.1011953)
Supplement: S10 Table — (CSV) [file pgen.1011953.s019.csv]

Gene	p_val	avg_log2FC	pct.1	pct.2	p_val_adj
Arpc3A	0	1.318609132	0.621	0.32	0
Arpc4	3.78E-150	0.651067962	0.684	0.486	4.34E-146
Arpc1	1.92E-112	0.702687839	0.434	0.258	2.20E-108
Arpc3B	3.66E-84	2.723561435	0.043	0.006	4.20E-80
Arp3	1.18E-76	0.551470921	0.4	0.256	1.35E-72
Arpc5	3.52E-62	0.358713003	0.606	0.458	4.04E-58
Arpc2	2.83E-33	0.284242451	0.363	0.262	3.25E-29
Arp2	5.38E-32	0.486697163	0.185	0.117	6.17E-28
